# Supplementary material for: Structures of dicobalt and dinickel 4,4′-bi­phenyldi­carboxyl­ate di­hydroxide, M 2(O2CC6H4C6H4CO2)(OH)2, M = Co and Ni, and di­ammonium 4,4′-bi­phenyldi­carboxyl­ate from powder diffraction data
Source: Acta Crystallogr E Crystallogr Commun. 2022 Sep 30;78(Pt 10):1066–71. doi: 10.1107/S2056989022009288 (PMC9535826; doi:10.1107/S2056989022009288)
Supplement: Supplementary file 1 [file e-78-01066-sup1.cif]

##############################################################################
#                                                                            #
# This CIF contains the data in a paper accepted for publication in          #
# Acta Crystallographica Section E. It conforms to the requirements of       #
# Notes for Authors for Acta Crystallographica Section E, and has been       #
# peer reviewed under the auspices of the IUCr Commission on Journals.       #
#                                                                            #
# Full details of the Crystallographic Information File format               #
# are given in the paper "The Crystallographic Information File (CIF):       #
# a New Standard Archive File for Crystallography" by S. R. Hall, F. H.      #
# Allen and I. D. Brown [Acta Cryst. (1991), A47, 655-685].                  #
#                                                                            #
# The current version of the core CIF dictionary is obtainable from          #
# ftp://ftp.iucr.org/pub/cif_core.dic.                                       #
#                                                                            #
# Software is freely available for graphical display of the structure(s)     #
# in this CIF. For information consult the CIF software page                 #
# http://www.iucr.org/resources/cif/software.                                #
#                                                                            #
# This file may be used for bona fide research purposes within the           #
# scientific community so long as proper attribution is given to the journal # 
# article from which it was obtained.                                        #
#                                                                            #
##############################################################################
data_Co_X
_audit_creation_method     "created in GSAS-II"
_pd_block_id     2022-04-28T10:38|vege037_JAK|noname|NCCPAN2
_chemical_name_systematic
;
Poly[(\m~4~-4,4'-biphenyldicarboxylato)di-\m-hydroxido-dicobalt]
;
_chemical_name_common     ?
_chemical_formula_moiety     'C7 H5 Co O3'
_chemical_formula_sum     "C14 H10 Co2 O6"
_chemical_formula_structural     ?
_chemical_formula_analytical     ?
_chemical_formula_iupac     '[Co (C14 H8 O4)0.5 (O H)]'
_chemical_formula_weight     392.09
_chemical_melting_point     ?
_chemical_compound_source     ?
_symmetry_cell_setting     triclinic
_symmetry_space_group_name_H-M     "P -1"
_symmetry_space_group_name_Hall     '-P 1'
loop_
    _space_group_symop_id
    _space_group_symop_operation_xyz
    1 x,y,z
    2 -x,-y,-z
_cell_length_a     14.16(5)
_cell_length_b     6.269(3)
_cell_length_c     3.323(4)
_cell_angle_alpha     91.43(2)
_cell_angle_beta     98.46(7)
_cell_angle_gamma     90.0(3)
_cell_volume     291.6(2)
_cell_formula_units_Z     1
_cell_measurement_temperature     300
_cell_special_details     ?
_exptl_crystal_density_diffrn     2.2331
_exptl_crystal_density_meas     ?
_exptl_crystal_density_method     ?
_exptl_crystal_F_000     ?
_pd_char_colour     ?
_pd_char_particle_morphology     ?
_exptl_special_details     ?
_diffrn_ambient_temperature     300
_diffrn_source     ?
_diffrn_radiation_type     K\a~1,2~
loop_
    _diffrn_radiation_wavelength
    0.70932
    0.71361
_diffrn_radiation_monochromator     ?
_diffrn_measurement_device_type     'PANalytical Empyrean'
_diffrn_detector     ?
_pd_instr_dist_src/mono     ?
_pd_instr_dist_mono/spec     ?
_pd_instr_dist_src/spec     ?
_pd_instr_dist_spec/anal     ?
_pd_instr_dist_anal/detc     ?
_pd_instr_dist_spec/detc     ?
_pd_instr_location     ?
_diffrn_radiation_probe     x-ray
loop_
    _refln_index_h
    _refln_index_k
    _refln_index_l
    _refln_F_squared_meas
    _refln_F_squared_calc
    _refln_phase_calc
    _refln_d_spacing
    _gsas_i100_meas
    1 0 0 3612.4646 3425.0408 -0.0 14.00248 100.00
    2 0 0 2197.7718 2473.7928 0.0 7.00124 15.19
    0 1 0 750.6526 865.3600 180.0 6.26654 4.15
    1 -1 0 101.7913 97.0816 180.0 5.72839 0.47
    1 1 0 1727.5154 1641.8597 0.0 5.71139 7.93
    2 -1 0 33.9263 29.0917 -180.0 4.67861 0.10
    3 0 0 2688.2907 2349.2112 -0.0 4.66749 8.22
    2 1 0 118.3835 103.4625 -0.0 4.66012 0.36
    3 -1 0 0.0421 0.1339 180.0 3.75043 0.00
    3 1 0 9.8095 32.4015 180.0 3.73614 0.02
    4 0 0 805.5474 701.6295 0.0 3.50062 1.38
    1 0 -1 53.6664 50.0020 -0.0 3.30876 0.08
    0 0 1 1372.8896 1397.9664 -0.0 3.28546 2.06
    2 0 -1 8.9474 8.4307 -0.0 3.15846 0.01
    0 2 0 1554.6626 1444.6521 0.0 3.13327 2.12
    1 0 1 292.6250 263.9946 -180.0 3.09875 0.39
    4 -1 0 264.5173 230.0607 0.0 3.06131 0.34
    1 -2 0 1900.3798 1672.0299 -0.0 3.06026 2.47
    1 2 0 2062.3552 1821.8968 0.0 3.05506 2.67
    4 1 0 154.8701 136.1049 180.0 3.05094 0.20
    1 1 -1 1135.4121 1200.3465 0.0 2.95594 1.38
    0 1 -1 582.5456 615.2497 0.0 2.94045 0.70
    1 -1 -1 1190.9163 1206.7290 0.0 2.89684 1.39
    3 0 -1 362.6803 366.5290 -180.0 2.89469 0.42
    0 1 1 554.1186 553.1661 0.0 2.88008 0.64
    2 -2 0 2624.2247 2608.6324 -0.0 2.86419 2.98
    2 2 0 1242.9125 1238.0913 -0.0 2.85570 1.40
    2 1 -1 3243.7726 3243.3066 0.0 2.84625 3.64
    2 0 1 924.9437 933.2991 -180.0 2.81893 1.02
    1 -1 1 119.9146 122.4017 0.0 2.80533 0.13
    5 0 0 1011.1161 1036.4000 0.0 2.80050 1.10
    2 -1 -1 341.5930 353.5547 -0.0 2.79536 0.37
    1 1 1 5004.5870 5494.6925 0.0 2.75087 5.24
    3 1 -1 3551.1408 3571.9583 -0.0 2.64785 3.44
    3 -1 -1 319.9616 306.4019 0.0 2.60834 0.30
    3 -2 0 1733.5103 1655.6563 -0.0 2.60628 1.62
    4 0 -1 575.4150 544.1556 -180.0 2.59374 0.53
    3 2 0 878.6983 832.5542 -0.0 2.59668 0.82
    2 -1 1 216.7001 205.0627 0.0 2.59345 0.20
    5 -1 0 657.3661 629.9745 0.0 2.56060 0.59
    5 1 0 118.3381 113.9194 180.0 2.55301 0.11
    2 1 1 2726.3383 2614.6733 -0.0 2.54874 2.44
    3 0 1 435.6633 396.5277 -180.0 2.51781 0.38
    4 1 -1 1593.3232 1631.7176 -0.0 2.41105 1.27
    4 -1 -1 492.3929 498.8249 0.0 2.38234 0.38
    3 -1 1 1248.2518 1222.7124 0.0 2.35383 0.95
    4 -2 0 1863.2670 1866.5406 -0.0 2.33930 1.40
    6 0 0 1350.3188 1376.8195 0.0 2.33375 1.01
    4 2 0 656.6513 674.5093 -0.0 2.33006 0.49
    3 1 1 1054.1180 1107.6151 -0.0 2.31912 0.78
    5 0 -1 522.0045 551.2016 -180.0 2.30543 0.38
    1 2 -1 213.5541 222.1829 -0.0 2.30336 0.16
    0 2 -1 52.5068 53.8303 -0.0 2.29656 0.04
    2 2 -1 145.4074 122.9963 -0.0 2.24980 0.10
    1 -2 -1 156.8537 131.4447 0.0 2.24779 0.11
    0 2 1 384.6678 309.4409 -0.0 2.23943 0.26
    4 0 1 308.2481 243.6881 180.0 2.23692 0.21
    1 -2 1 14.6773 11.3027 0.0 2.23093 0.01
    2 -2 -1 94.1519 68.5085 0.0 2.19986 0.06
    6 -1 0 1357.5227 1021.3839 -0.0 2.18986 0.89
    6 1 0 21.8591 17.2028 180.0 2.18417 0.01
    1 2 1 103.0039 85.9048 -0.0 2.17657 0.07
    5 1 -1 2005.4464 1706.5610 -0.0 2.17383 1.29
    5 -1 -1 1410.3733 1306.4482 0.0 2.15362 0.89
    3 2 -1 151.8413 140.9496 -0.0 2.14744 0.10
    2 -2 1 109.4670 99.8048 0.0 2.12028 0.07
    4 -1 1 2076.1143 1896.4796 0.0 2.12000 1.27
    3 -2 -1 9.0896 8.1227 0.0 2.10558 0.01
    4 1 1 2095.0913 1857.0597 -0.0 2.09370 1.25
    5 -2 0 1564.3220 1385.7471 -0.0 2.09217 0.93
    0 3 0 143.2622 125.9609 180.0 2.08885 0.08
    5 2 0 157.0277 137.9420 -0.0 2.08390 0.09
    2 2 1 108.0288 91.6257 -0.0 2.07183 0.06
    1 -3 0 334.1405 277.6621 -180.0 2.06719 0.19
    1 3 0 22.8340 18.7611 180.0 2.06479 0.01
    6 0 -1 84.3541 63.4655 180.0 2.05046 0.05
    4 2 -1 136.9145 87.9510 -0.0 2.01484 0.08
    2 -3 0 1117.0603 762.3139 -180.0 2.00385 0.61
    7 0 0 3445.2024 2366.0631 0.0 2.00035 1.87
    2 3 0 27.6871 19.5472 0.0 1.99948 0.01
    5 0 1 3.1157 2.3512 180.0 1.99146 0.00
    3 -2 1 5.9123 4.8100 -180.0 1.98356 0.00
    4 -2 -1 4.6631 3.8585 0.0 1.98155 0.00
    6 1 -1 1496.7182 1449.9643 -0.0 1.95587 0.77
    3 2 1 7.3661 7.3444 -0.0 1.94239 0.00
    6 -1 -1 2541.8861 2545.1600 0.0 1.94177 1.29
    3 -3 0 178.7906 186.9641 180.0 1.90946 0.09
    5 -1 1 1863.5010 1959.0582 -0.0 1.90793 0.91
    7 -1 0 99.4908 104.7513 -0.0 1.90783 0.05
    3 3 0 61.3473 64.9372 -0.0 1.90380 0.03
    7 1 0 7.8373 8.3351 0.0 1.90343 0.00
    5 1 1 1532.5384 1681.3429 0.0 1.88808 0.74
    6 -2 0 1097.0424 1237.1557 -0.0 1.87522 0.52
    5 2 -1 50.1949 57.0553 -180.0 1.86985 0.02
    6 2 0 334.3175 382.5056 0.0 1.86807 0.16
    5 -2 -1 6.9799 8.0639 -180.0 1.84429 0.00
    4 -2 1 13.7176 15.8191 180.0 1.83778 0.01
    7 0 -1 15.9460 18.4070 0.0 1.83263 0.01
    4 2 1 49.8698 55.2159 -180.0 1.80383 0.02
    4 -3 0 11.4377 12.4429 180.0 1.79693 0.00
    4 3 0 23.0577 24.6419 -0.0 1.79064 0.01
    1 3 -1 1445.8752 1523.3034 0.0 1.78614 0.62
    0 3 -1 968.3928 1011.5425 0.0 1.78322 0.41
    6 0 1 16.8634 17.5921 0.0 1.78273 0.01
    7 1 -1 1908.4594 1902.7548 0.0 1.76391 0.79
    2 3 -1 1720.1110 1715.8448 0.0 1.76057 0.71
    7 -1 -1 1399.3138 1387.6528 -0.0 1.75404 0.58
    1 -3 1 851.0670 846.4968 -0.0 1.75221 0.35
    8 0 0 1260.6021 1249.1054 0.0 1.75031 0.52
    1 -3 -1 1217.5598 1212.3489 -0.0 1.74713 0.50
    0 3 1 1672.0173 1667.6274 0.0 1.74296 0.68
    6 2 -1 45.5951 45.9840 180.0 1.72542 0.02
    2 -3 -1 688.0861 693.9158 -0.0 1.72457 0.27
    6 -1 1 1442.4897 1457.9938 -0.0 1.72229 0.57
    1 3 1 1828.3075 1846.6305 0.0 1.71260 0.71
    3 3 -1 1918.6651 1935.8277 0.0 1.70997 0.75
    6 1 1 1998.1448 2013.2760 0.0 1.70719 0.78
    6 -2 -1 56.4440 56.8179 180.0 1.70618 0.02
    2 -3 1 719.1690 720.4315 0.0 1.69727 0.28
    5 -2 1 49.2972 49.3047 180.0 1.69467 0.02
    7 -2 0 944.9262 947.5786 -0.0 1.68910 0.36
    8 -1 0 2.2304 2.2399 -0.0 1.68753 0.00
    8 1 0 3.2645 3.3028 -0.0 1.68405 0.00
    7 2 0 828.8892 841.3269 0.0 1.68301 0.31
    3 -3 -1 750.4906 772.1855 0.0 1.67822 0.28
    5 -3 0 21.3745 22.0449 0.0 1.67759 0.01
    5 3 0 29.2295 30.7655 -0.0 1.67119 0.01
    5 2 1 38.3367 40.8761 180.0 1.66709 0.01
    1 0 -2 2881.5924 3090.6321 0.0 1.66007 1.05
    2 3 1 1555.2775 1671.3179 0.0 1.65994 0.57
    2 0 -2 2643.0126 2834.7340 -0.0 1.65438 0.96
    8 0 -1 63.5204 68.3330 -0.0 1.64878 0.02
    0 0 2 1803.0158 1875.8860 -0.0 1.64273 0.65
    4 3 -1 1640.3603 1693.1916 0.0 1.64051 0.59
    3 0 -2 1675.7490 1607.1386 -0.0 1.62636 0.59
    3 -3 1 1275.7207 1214.2395 0.0 1.62486 0.45
    1 1 -2 33.0839 30.1807 180.0 1.61475 0.01
    4 -3 -1 992.1955 900.4531 0.0 1.61356 0.34
    2 1 -2 32.1552 28.8252 0.0 1.60932 0.01
    7 0 1 106.4722 94.2911 -0.0 1.60674 0.04
    1 0 2 992.1376 877.5619 -0.0 1.60444 0.34
    0 1 -2 55.3163 48.3317 180.0 1.59896 0.02
    8 1 -1 2030.5420 1762.8371 -0.0 1.59802 0.68
    1 -1 -2 6.2679 5.4289 -0.0 1.59487 0.00
    2 -1 -2 19.9087 17.0647 -180.0 1.59001 0.01
    8 -1 -1 1081.2012 924.3943 -0.0 1.59103 0.36
    3 3 1 1752.9351 1503.4735 0.0 1.59092 0.59
    7 2 -1 8.5264 7.2666 180.0 1.58914 0.00
    3 1 -2 82.7148 69.9028 0.0 1.58331 0.03
    0 1 2 9.1922 7.7134 0.0 1.57930 0.00
    4 0 -2 911.6848 764.2553 -0.0 1.57923 0.30
    7 -2 -1 55.7382 46.2076 180.0 1.57478 0.02
    3 -1 -2 31.2837 25.9763 -180.0 1.56526 0.01
    0 4 0 922.4718 766.1635 -0.0 1.56664 0.30
    1 -1 2 47.0157 39.0474 180.0 1.56375 0.02
    7 -1 1 856.6318 707.4060 -0.0 1.56224 0.28
    6 -2 1 75.0776 62.1652 180.0 1.56074 0.02
    6 -3 0 69.4982 57.6495 -0.0 1.55954 0.02
    5 3 -1 1621.9775 1348.2653 -0.0 1.55918 0.52
    1 -4 0 709.5006 591.7662 0.0 1.55761 0.23
    1 4 0 1210.0732 1010.1947 -0.0 1.55624 0.39
    9 0 0 851.3369 705.6502 0.0 1.55583 0.27
    6 3 0 4.0603 3.3834 -180.0 1.55337 0.00
    2 0 2 512.9347 429.4699 -0.0 1.54937 0.16
    7 1 1 2144.4673 1786.3038 -0.0 1.55061 0.68
    1 1 2 36.9503 31.0308 0.0 1.54502 0.01
    4 -3 1 1883.9584 1582.2454 0.0 1.54194 0.59
    4 1 -2 7.9509 6.7078 0.0 1.53956 0.00
    6 2 1 0.9774 0.8216 180.0 1.53846 0.00
    5 -3 -1 1625.4802 1374.4239 0.0 1.53698 0.50
    8 -2 0 1031.2031 881.3178 0.0 1.53065 0.32
    2 -4 0 993.8941 857.1013 0.0 1.53013 0.31
    2 4 0 1253.2454 1090.5259 -0.0 1.52753 0.38
    4 -1 -2 19.1488 16.9392 180.0 1.52327 0.01
    8 2 0 1389.6045 1212.6076 0.0 1.52547 0.42
    5 0 -2 403.0663 364.5923 0.0 1.51782 0.12
    2 -1 2 1.2422 1.1453 0.0 1.51280 0.00
    4 3 1 1092.2255 1010.1645 -0.0 1.51191 0.33
    9 -1 0 17.6109 16.3232 -180.0 1.51140 0.01
    9 1 0 23.1793 21.6794 -180.0 1.50858 0.01
    2 1 2 8.1821 7.9494 -180.0 1.49551 0.00
    9 0 -1 25.5709 24.9873 -0.0 1.49377 0.01
    3 -4 0 1090.4231 1094.1579 0.0 1.48700 0.32
    3 0 2 425.9591 435.1853 0.0 1.48271 0.12
    5 1 -2 4.3304 4.4290 180.0 1.48235 0.00
    1 2 -2 648.9681 663.0774 0.0 1.48232 0.19
    3 4 0 1024.3685 1042.8867 -0.0 1.48342 0.29
    2 2 -2 721.6466 748.8697 0.0 1.47797 0.21
    6 3 -1 759.9703 803.8510 -0.0 1.47231 0.21
    0 2 -2 816.7616 864.1253 0.0 1.47022 0.23
    5 -1 -2 13.3504 14.1921 0.0 1.46808 0.00
    8 2 -1 8.6319 9.2472 0.0 1.46448 0.00
    3 2 -2 702.8625 746.7961 -0.0 1.45761 0.19
    8 0 1 3.9352 4.2134 -0.0 1.45825 0.00
    9 1 -1 1323.3700 1411.6701 -0.0 1.45557 0.37
    6 -3 -1 1439.1947 1527.4239 0.0 1.45441 0.40
    5 -3 1 1348.7378 1432.1529 0.0 1.45460 0.37
    8 -2 -1 42.3488 44.9923 180.0 1.45377 0.01
    1 -2 -2 752.3086 793.5953 -0.0 1.45196 0.21
    3 -1 2 141.8377 149.5138 0.0 1.45070 0.04
    9 -1 -1 460.4866 486.7910 -0.0 1.45056 0.13
    2 -2 -2 802.5952 841.6884 -0.0 1.44842 0.22
    6 0 -2 465.7441 487.9995 0.0 1.44734 0.13
    7 -3 0 26.8771 28.2083 -0.0 1.44762 0.01
    1 -2 2 866.2920 899.5845 -0.0 1.44285 0.23
    0 2 2 768.7721 794.6254 -0.0 1.44004 0.21
    7 3 0 10.0569 10.4310 -180.0 1.44187 0.00
    7 -2 1 66.2845 68.3838 180.0 1.43882 0.02
    3 1 2 46.1887 47.4372 180.0 1.43517 0.01
    4 -4 0 1091.2736 1117.6753 0.0 1.43210 0.29
    3 -2 -2 771.9533 789.4503 -0.0 1.42977 0.20
    1 4 -1 8.6452 8.8400 180.0 1.42952 0.00
    5 3 1 695.9623 710.9905 -0.0 1.42851 0.18
    0 4 -1 7.0915 7.2452 180.0 1.42816 0.00
    4 4 0 753.7388 769.8230 -0.0 1.42785 0.20
    8 -1 1 372.4813 379.6293 -0.0 1.42487 0.10
    4 2 -2 638.3358 650.1161 -0.0 1.42313 0.17
    7 2 1 46.3362 47.0848 0.0 1.42078 0.01
    6 1 -2 32.9749 33.3931 180.0 1.41637 0.01
    2 4 -1 2.2012 2.2301 180.0 1.41618 0.00
    8 1 1 1119.1318 1131.1807 -0.0 1.41577 0.29
    1 2 2 549.2155 555.3964 -0.0 1.41378 0.14
    1 -4 1 3.4392 3.4751 0.0 1.41221 0.00
    4 0 2 687.2687 692.8707 0.0 1.40947 0.18
    6 -1 -2 139.7177 141.1931 0.0 1.40415 0.04
    2 -2 2 930.9489 943.0140 -0.0 1.40266 0.24
    1 -4 -1 15.3239 15.5308 -180.0 1.40273 0.00
    0 4 1 2.5314 2.5738 180.0 1.40044 0.00
    10 0 0 517.2540 523.7448 0.0 1.40025 0.13
    4 -2 -2 779.6861 796.3522 -0.0 1.39768 0.20
    9 -2 0 852.1028 872.1650 0.0 1.39571 0.21
    2 -4 -1 0.0192 0.0199 180.0 1.39110 0.00
    9 2 0 1418.5514 1466.8644 -0.0 1.39129 0.35
    3 4 -1 4.7049 4.8869 180.0 1.38933 0.00
    1 4 1 0.0023 0.0024 180.0 1.38443 0.00
    7 3 -1 471.2820 493.5970 -0.0 1.38476 0.12
    4 -1 2 215.2817 226.6272 0.0 1.38201 0.05
    2 -4 1 55.5223 58.3363 0.0 1.38309 0.01
    5 2 -2 353.2206 375.3044 -0.0 1.37746 0.09
    2 2 2 361.0603 385.4355 -0.0 1.37544 0.09
    7 0 -2 567.6721 610.7308 0.0 1.37248 0.14
    7 -3 -1 1282.9091 1388.0516 0.0 1.37054 0.31
    4 1 2 9.0541 9.8587 180.0 1.36832 0.00
    5 -4 0 768.0032 833.0821 -0.0 1.36957 0.19
    10 -1 0 22.0976 24.1505 180.0 1.36771 0.01
    6 -3 1 1132.7076 1237.5684 -0.0 1.36736 0.27
    3 -4 -1 21.3147 23.3133 0.0 1.36654 0.01
    10 1 0 114.3822 125.9910 -180.0 1.36539 0.03
    5 4 0 565.4316 621.9571 0.0 1.36493 0.14
    10 0 -1 1.9634 2.1821 -0.0 1.36252 0.00
    5 -2 -2 655.1554 738.3788 -0.0 1.35480 0.15
    2 4 1 5.5390 6.2242 -180.0 1.35605 0.00
    3 -2 2 682.5772 771.8625 -0.0 1.35285 0.16
    9 2 -1 85.5102 97.2320 0.0 1.35240 0.02
    4 4 -1 17.6868 20.0243 180.0 1.35118 0.00
    7 1 -2 15.3352 17.4317 180.0 1.34586 0.00
    6 3 1 368.9457 419.6952 -0.0 1.34496 0.09
    9 -2 -1 29.5572 33.6925 180.0 1.34439 0.01
    8 -3 0 0.8374 0.9538 -0.0 1.34423 0.00
    3 -4 1 122.2870 138.4609 -0.0 1.34316 0.03
    8 3 0 3.5566 4.0206 -180.0 1.33896 0.00
    7 -1 -2 144.7098 161.8257 0.0 1.33559 0.03
    5 0 2 777.3658 865.1920 0.0 1.33384 0.18
    10 1 -1 705.2545 785.6975 -0.0 1.33323 0.16
    9 0 1 0.0048 0.0053 -180.0 1.33231 0.00
    4 -4 -1 77.8980 85.7528 0.0 1.33105 0.02
    10 -1 -1 293.4097 322.3256 -0.0 1.32959 0.07
    8 -2 1 35.2633 38.7011 180.0 1.32948 0.01
    3 2 2 261.0565 284.2377 -0.0 1.32795 0.06
    6 2 -2 232.5786 249.3560 -0.0 1.32393 0.05
    3 4 1 33.0798 34.6998 -180.0 1.31753 0.01
    1 3 -2 55.1696 57.6203 180.0 1.31576 0.01
    8 2 1 103.7699 107.7514 0.0 1.31480 0.02
    2 3 -2 13.4043 13.8959 180.0 1.31261 0.00
    5 -1 2 111.3295 114.7045 -0.0 1.31059 0.02
    0 3 -2 103.6586 106.4449 180.0 1.30738 0.02
    9 -1 1 292.7940 298.8946 -0.0 1.30681 0.06
    6 -2 -2 562.5898 574.3116 -0.0 1.30417 0.12
    5 4 -1 43.7560 44.6981 180.0 1.30454 0.01
    6 -4 0 375.2849 382.2681 -0.0 1.30314 0.08
    5 1 2 0.5254 0.5328 0.0 1.29871 0.00
    8 3 -1 314.9839 319.3096 0.0 1.29983 0.07
    9 1 1 532.0155 537.7816 -0.0 1.29958 0.11
    3 3 -2 1.4673 1.4926 0.0 1.29818 0.00
    8 0 -2 860.7863 872.0304 0.0 1.29687 0.18
    6 4 0 658.7413 668.1262 0.0 1.29834 0.14
    4 -2 2 610.6354 619.6166 -0.0 1.29672 0.13
    4 -4 1 96.8655 98.3853 -0.0 1.29528 0.02
    1 -3 2 103.5985 106.8121 180.0 1.28812 0.02
    8 -3 -1 864.4875 885.6355 -0.0 1.28863 0.18
    5 -4 -1 114.7836 118.5861 -0.0 1.28717 0.02
    1 -3 -2 8.7807 9.2098 -180.0 1.28408 0.00
    2 -3 -2 58.4876 62.1060 -180.0 1.28173 0.01
    7 -3 1 691.7936 726.2809 -0.0 1.28323 0.14
    10 -2 0 783.7802 837.1547 0.0 1.28030 0.16
    0 3 2 0.9156 1.0070 0.0 1.27572 0.00
    10 2 0 974.5721 1069.6030 -0.0 1.27650 0.20
    4 2 2 180.2102 199.9868 0.0 1.27437 0.04
    8 1 -2 0.0002 0.0002 180.0 1.27425 0.00
    4 3 -2 14.0936 15.6927 -0.0 1.27355 0.00
    11 0 0 412.7658 464.2801 0.0 1.27295 0.08
    4 4 1 52.6884 59.3261 180.0 1.27150 0.01
    3 -3 -2 99.5826 113.1165 -180.0 1.26884 0.02
    8 -1 -2 66.0275 75.8954 -0.0 1.26571 0.01
    7 2 -2 190.8156 219.0903 0.0 1.26571 0.04
    7 3 1 284.5237 328.0910 0.0 1.26411 0.06
    2 -3 2 28.4957 32.7926 180.0 1.25937 0.01
    6 0 2 636.5399 734.1462 0.0 1.25890 0.13
    1 3 2 9.4547 10.8758 -0.0 1.25727 0.00
    0 5 0 9.3944 10.8049 180.0 1.25331 0.00
    10 2 -1 94.3285 108.7228 0.0 1.25251 0.02
    6 4 -1 39.8598 45.8903 180.0 1.25228 0.01
    11 0 -1 0.7900 0.9111 -0.0 1.25062 0.00
    7 -2 -2 475.1002 547.7750 -0.0 1.24877 0.09
    9 -3 0 14.1373 16.3022 -180.0 1.25014 0.00
    1 -5 0 6.0619 6.9844 180.0 1.24876 0.00
    11 -1 0 11.1853 12.9158 180.0 1.24845 0.00
    4 -3 -2 98.0051 113.1181 180.0 1.24634 0.02
    1 5 0 1.5320 1.7661 0.0 1.24788 0.00
    10 -2 -1 11.3252 13.0889 180.0 1.24650 0.00
    11 1 0 135.4760 156.6409 -180.0 1.24651 0.03
    9 3 0 0.0494 0.0571 180.0 1.24538 0.00
    5 -4 1 7.4610 8.6465 -0.0 1.24228 0.00
    5 3 -2 18.1008 21.0106 -0.0 1.24042 0.00
    6 -1 2 10.9956 12.7886 -0.0 1.23939 0.00
    5 -2 2 436.9642 509.4630 -0.0 1.23728 0.08
    6 -4 -1 33.9625 39.5717 -0.0 1.23758 0.01
    7 -4 0 125.1876 146.2990 -0.0 1.23578 0.02
    2 -5 0 1.7356 2.0295 0.0 1.23455 0.00
    2 5 0 54.1911 63.5315 0.0 1.23285 0.01
    9 -2 1 5.3080 6.2467 180.0 1.23214 0.00
    2 3 2 8.8968 10.4807 -0.0 1.22999 0.00
    7 4 0 690.6586 813.4100 0.0 1.23101 0.13
    6 1 2 7.1026 8.3932 -0.0 1.22916 0.00
    11 1 -1 258.4249 306.7786 -0.0 1.22777 0.05
    11 -1 -1 254.0720 303.0769 -0.0 1.22510 0.05
    10 0 1 2.8894 3.4496 0.0 1.22474 0.00
    9 0 -2 605.6283 722.8662 0.0 1.22308 0.11
    3 -3 2 0.0102 0.0122 180.0 1.22303 0.00
    5 4 1 38.7514 46.2844 180.0 1.22060 0.01
    9 2 1 62.8132 75.3374 -0.0 1.22010 0.01
    9 3 -1 249.9000 299.4350 0.0 1.21947 0.05
    5 2 2 259.5643 310.5267 0.0 1.21748 0.05
    5 -3 -2 17.5359 20.9319 180.0 1.21573 0.00
    3 -5 0 15.3908 18.2993 0.0 1.21164 0.00
    9 -3 -1 403.0698 480.4945 -0.0 1.21069 0.07
    3 5 0 130.2232 154.2540 0.0 1.20922 0.02
    8 2 -2 255.4112 300.6922 0.0 1.20553 0.05
    10 -1 1 301.8599 355.8333 -0.0 1.20493 0.05
    9 1 -2 4.8912 5.7367 -0.0 1.20398 0.00
    8 -3 1 368.9211 432.8840 -0.0 1.20393 0.07
    6 3 -2 8.7969 10.2004 -0.0 1.20082 0.00
    10 1 1 218.6108 252.3803 0.0 1.19910 0.04
    9 -1 -2 7.3013 8.3561 -0.0 1.19692 0.00
    7 4 -1 10.5269 12.0506 180.0 1.19700 0.00
    3 3 2 5.0769 5.7852 -0.0 1.19560 0.00
    8 -2 -2 436.7420 491.4600 -0.0 1.19117 0.08
    8 3 1 290.1766 324.5984 0.0 1.18764 0.05
    7 0 2 469.9972 525.7417 0.0 1.18671 0.08
    6 -4 1 16.3308 18.2864 -180.0 1.18669 0.00
    7 -4 -1 1.6521 1.8515 -180.0 1.18474 0.00
    4 -3 2 13.9307 15.7048 0.0 1.18116 0.00
    1 5 -1 189.2228 213.2597 0.0 1.18166 0.03
    4 -5 0 3.0061 3.3878 0.0 1.18146 0.00
    0 5 -1 195.3371 220.4506 0.0 1.18096 0.03
    11 -2 0 697.3696 784.7893 0.0 1.18098 0.12
    6 -3 -2 1.8696 2.1202 0.0 1.17882 0.00
    4 5 0 83.9159 95.2581 -0.0 1.17847 0.01
    6 -2 2 374.6625 427.3002 -0.0 1.17692 0.06
    11 2 0 542.7417 617.2700 -0.0 1.17771 0.09
    2 5 -1 306.6783 352.7672 0.0 1.17401 0.05
    1 -5 1 297.1382 343.9159 0.0 1.17197 0.05
    7 -1 2 1.4241 1.6613 -180.0 1.17040 0.00
    8 -4 0 76.0925 88.9513 0.0 1.16965 0.01
    6 4 1 3.8666 4.5444 180.0 1.16716 0.00
    12 0 0 425.2459 503.2771 0.0 1.16687 0.07
    10 -3 0 7.1787 8.5031 -180.0 1.16525 0.00
    8 4 0 733.9499 867.4706 0.0 1.16503 0.12
    11 2 -1 29.7921 35.3901 -0.0 1.16379 0.01
    1 -5 -1 149.6795 176.3149 -0.0 1.16266 0.03
    7 1 2 0.1203 0.1426 -0.0 1.16163 0.00
    0 5 1 204.1861 240.5682 0.0 1.16129 0.03
    10 3 0 4.4505 5.2922 0.0 1.16096 0.00
    6 2 2 409.5983 484.6635 0.0 1.15956 0.07
    11 -2 -1 2.5819 3.0689 180.0 1.15925 0.00
    3 5 -1 580.2119 682.4599 0.0 1.15850 0.10
    7 3 -2 0.2716 0.3194 -0.0 1.15681 0.00
    4 3 2 1.4247 1.6708 -0.0 1.15598 0.00
    2 -5 -1 217.1588 254.0798 0.0 1.15608 0.04
    2 -5 1 434.3701 507.2800 -0.0 1.15523 0.07
    12 0 -1 8.7074 10.2518 0.0 1.15449 0.00
    1 4 -2 321.6474 373.7405 -0.0 1.15387 0.05
    10 0 -2 410.5443 478.0182 0.0 1.15272 0.07
    1 5 1 408.8859 471.8357 0.0 1.15204 0.07
    2 4 -2 384.7597 443.2239 -0.0 1.15168 0.06
    0 4 -2 334.7534 379.2280 -0.0 1.14828 0.05
    12 -1 0 2.3207 2.6437 180.0 1.14798 0.00
    9 2 -2 468.9925 524.0025 0.0 1.14544 0.08
    12 1 0 46.2070 52.0747 180.0 1.14633 0.01
    10 -2 1 0.0100 0.0112 180.0 1.14571 0.00
    5 -5 0 2.4202 2.7044 180.0 1.14568 0.00
    10 3 -1 279.6729 311.1751 0.0 1.14465 0.05
    3 4 -2 464.7949 507.1878 -0.0 1.14183 0.08
    3 -5 -1 396.1147 432.5395 0.0 1.14194 0.06
    5 5 0 5.0908 5.5720 -0.0 1.14228 0.00
    8 4 -1 0.1134 0.1230 0.0 1.14079 0.00
    7 -3 -2 27.0387 28.7620 0.0 1.13750 0.00
    10 -3 -1 259.9433 276.7343 -0.0 1.13778 0.04
    10 1 -2 0.0176 0.0186 -0.0 1.13662 0.00
    12 1 -1 224.1040 236.4119 0.0 1.13638 0.04
    5 -3 2 15.3920 16.2154 -0.0 1.13578 0.00
    4 5 -1 710.5214 750.1224 -0.0 1.13604 0.11
    10 2 1 5.0267 5.2850 -0.0 1.13575 0.00
    1 -4 2 480.0228 504.7620 0.0 1.13523 0.08
    2 5 1 696.1044 732.8085 0.0 1.13547 0.11
    12 -1 -1 322.4126 336.2932 0.0 1.13439 0.05
    9 -2 -2 462.0665 480.5467 0.0 1.13337 0.07
    11 0 1 24.3371 25.0966 0.0 1.13215 0.00
    10 -1 -2 1.9446 1.9987 -180.0 1.13080 0.00
    3 -5 1 503.7954 521.2468 -0.0 1.13173 0.08
    8 -4 -1 49.5354 50.9467 -180.0 1.13069 0.01
    7 -4 1 47.0699 48.3673 180.0 1.13050 0.01
    9 -3 1 257.5793 264.0462 0.0 1.13029 0.04
    1 -4 -2 415.7376 423.1375 0.0 1.12542 0.06
    4 4 -2 501.4644 509.8110 -0.0 1.12490 0.08
    2 -4 -2 344.0448 349.5867 0.0 1.12390 0.05
    4 -5 -1 491.5559 498.9233 -0.0 1.12105 0.08
    0 4 2 529.9094 538.5655 -0.0 1.11971 0.08
    8 0 2 302.0575 306.3461 0.0 1.11846 0.05
    7 -2 2 430.7886 437.9716 0.0 1.11742 0.07
    9 3 1 289.3187 294.5294 0.0 1.11640 0.04
    11 -1 1 376.3637 382.6004 0.0 1.11651 0.06
    3 -4 -2 348.6828 356.7831 0.0 1.11524 0.05
    2 -4 2 586.5414 599.7536 0.0 1.11547 0.09
    5 3 2 0.2360 0.2427 -180.0 1.11295 0.00
    7 4 1 3.8908 3.9976 0.0 1.11308 0.00
    3 5 1 677.5642 697.7216 -0.0 1.11250 0.10
    11 1 1 243.2711 250.7661 0.0 1.11174 0.04
    8 3 -2 6.0090 6.2269 -180.0 1.11026 0.00
    2 0 -3 42.5618 44.5184 0.0 1.10717 0.01
    1 4 2 519.6817 543.7376 -0.0 1.10711 0.08
    5 5 -1 553.9179 578.3574 -0.0 1.10784 0.08
    1 0 -3 11.2080 11.8207 0.0 1.10453 0.00
    9 -4 0 210.8679 221.6947 0.0 1.10614 0.03
    6 -5 0 17.3319 18.2128 180.0 1.10600 0.00
    8 -1 2 12.4351 13.1385 180.0 1.10484 0.00
    3 0 -3 17.8868 18.9577 -0.0 1.10292 0.00
    7 2 2 620.8773 661.5656 0.0 1.10229 0.09
    4 -5 1 361.2411 383.5209 -0.0 1.10270 0.05
    5 4 -2 403.5435 429.4118 -0.0 1.10181 0.06
    6 5 0 18.9479 20.1557 -180.0 1.10233 0.00
    9 4 0 676.6289 722.7622 0.0 1.10175 0.10
    4 -4 -2 418.9582 447.8442 0.0 1.09993 0.06
    8 1 2 17.7844 19.2371 -180.0 1.09733 0.00
    0 0 3 12.1482 13.0697 -180.0 1.09515 0.00
    2 1 -3 284.6657 306.1450 0.0 1.09496 0.04
    12 -2 0 622.4566 678.7820 0.0 1.09493 0.09
    5 -5 -1 411.8779 443.8886 -0.0 1.09452 0.06
    8 -3 -2 20.7928 22.4659 -0.0 1.09351 0.00
    1 1 -3 142.8203 153.3308 0.0 1.09247 0.02
    4 0 -3 3.7874 4.0648 -180.0 1.09202 0.00
    3 1 -3 488.5584 522.5940 0.0 1.09079 0.07
    12 2 0 241.0196 262.6459 -0.0 1.09208 0.04
    3 -4 2 536.8610 574.1097 -0.0 1.09004 0.08
    2 4 2 412.1622 437.1746 -0.0 1.08829 0.06
    6 -3 2 5.9753 6.3797 -0.0 1.08861 0.00
    11 -3 0 0.0183 0.0197 180.0 1.08894 0.00
    2 -1 -3 322.6685 336.5453 -0.0 1.08567 0.05
    10 2 -2 665.5430 706.0350 0.0 1.08692 0.10
    11 0 -2 299.9621 318.2683 0.0 1.08664 0.04
    9 4 -1 6.0374 6.3276 0.0 1.08525 0.00
    0 1 -3 119.6414 122.7131 -0.0 1.08345 0.02
    12 2 -1 4.5581 4.7961 -180.0 1.08503 0.00
    1 -1 -3 470.8527 481.4687 -0.0 1.08313 0.07
    11 3 0 10.8997 11.4664 0.0 1.08509 0.00
    4 5 1 458.3788 474.4568 -0.0 1.08431 0.07
    3 -1 -3 205.1233 207.0807 -0.0 1.08172 0.03
    4 1 -3 602.0702 598.7166 -0.0 1.08018 0.09
    12 -2 -1 0.2463 0.2509 0.0 1.08157 0.00
    1 0 3 53.9155 53.2680 -180.0 1.07954 0.01
    5 -4 -2 574.3786 563.0062 0.0 1.07877 0.08
    10 -2 -2 456.2481 438.5715 0.0 1.07681 0.06
    9 -4 -1 29.7038 28.6096 180.0 1.07700 0.00
    13 0 0 476.0054 461.0614 -0.0 1.07711 0.07
    5 0 -3 57.5841 54.0220 -180.0 1.07504 0.01
    0 1 3 558.9157 519.0625 -0.0 1.07422 0.08
    11 3 -1 359.8217 341.5360 0.0 1.07570 0.05
    8 -4 1 16.4914 15.5378 180.0 1.07521 0.00
    6 5 -1 325.0089 305.8691 -0.0 1.07524 0.05
    6 4 -2 395.6311 365.3440 -0.0 1.07372 0.06
    11 1 -2 31.9957 29.3401 -180.0 1.07307 0.00
    4 -1 -3 178.8433 160.5455 0.0 1.07148 0.02
    13 0 -1 33.3872 29.9046 -0.0 1.07127 0.00
    11 -3 -1 256.9781 227.2848 0.0 1.07033 0.04
    1 -1 3 252.3282 217.7943 0.0 1.06837 0.04
    5 -5 1 320.1925 280.2690 -0.0 1.06950 0.04
    11 -1 -2 11.9292 10.2688 180.0 1.06828 0.00
    6 3 2 2.1517 1.8499 -180.0 1.06813 0.00
    11 -2 1 2.4971 2.1681 0.0 1.06896 0.00
    5 1 -3 625.8014 509.2654 -0.0 1.06368 0.09
    3 4 2 370.0006 302.8818 -0.0 1.06419 0.05
    7 -5 0 9.6954 7.9037 180.0 1.06398 0.00
    6 -5 -1 381.6176 309.8998 -0.0 1.06359 0.05
    9 3 -2 9.3972 7.5375 -180.0 1.06274 0.00
    10 -3 1 336.9004 268.8121 0.0 1.06252 0.05
    13 -1 0 0.0358 0.0284 180.0 1.06225 0.00
    1 1 3 581.3640 449.3917 -0.0 1.05941 0.08
    11 2 1 19.4524 15.1367 -180.0 1.06064 0.00
    13 1 0 0.4715 0.3673 0.0 1.06084 0.00
    4 -4 2 484.0769 376.8630 -0.0 1.06014 0.07
    8 -2 2 575.5823 445.6057 0.0 1.06000 0.08
    2 0 3 66.3018 50.6565 -180.0 1.05847 0.01
    7 5 0 65.4162 50.8653 180.0 1.06017 0.01
    8 4 1 14.7241 11.3728 -0.0 1.05976 0.00
    5 -1 -3 294.7508 217.8010 0.0 1.05548 0.04
    13 1 -1 414.7892 307.1226 0.0 1.05670 0.06
    9 0 2 366.1608 265.8825 0.0 1.05474 0.05
    13 -1 -1 498.7755 362.7743 0.0 1.05520 0.07
    6 0 -3 83.3594 59.8071 -180.0 1.05282 0.01
    6 -4 -2 710.4251 509.2145 -0.0 1.05279 0.10
    2 2 -3 4.6312 3.3079 -0.0 1.05217 0.00
    5 5 1 305.0503 216.9782 -0.0 1.05217 0.04
    12 0 1 49.5901 34.6791 -0.0 1.05183 0.01
    1 2 -3 2.2033 1.5411 -0.0 1.05001 0.00
    10 3 1 454.7327 315.4046 0.0 1.05064 0.06
    3 2 -3 11.6649 8.0448 -0.0 1.04841 0.00
    2 -1 3 575.6908 394.7580 0.0 1.04799 0.08
    9 -3 -2 4.1989 2.8682 -0.0 1.04834 0.00
    8 2 2 997.4905 670.5109 -0.0 1.04685 0.13
    10 -4 0 629.6723 420.0284 0.0 1.04609 0.08
    0 6 0 484.6349 325.1914 -0.0 1.04442 0.06
    9 -1 2 12.0300 7.8852 180.0 1.04334 0.00
    6 1 -3 561.0492 371.4899 -0.0 1.04210 0.07
    0 2 -3 7.8829 5.2325 -0.0 1.04204 0.00
    7 4 -2 544.2668 358.9997 0.0 1.04186 0.07
    10 4 0 800.7676 522.3182 -0.0 1.04195 0.10
    1 -6 0 857.8992 569.4114 0.0 1.04184 0.11
    7 -3 2 0.7209 0.4717 -180.0 1.04107 0.00
    1 6 0 250.2110 165.8019 -0.0 1.04122 0.03
    2 1 3 521.4866 343.7817 -0.0 1.03943 0.07
    4 2 -3 19.2532 12.7181 -0.0 1.03893 0.00
    7 5 -1 230.0899 150.9509 -0.0 1.03958 0.03
    12 -1 1 594.1047 382.5028 0.0 1.03930 0.08
    2 -2 -3 22.6765 15.0688 0.0 1.03586 0.00
    9 1 2 100.0747 65.1470 -180.0 1.03691 0.01
_pd_meas_2theta_range_min     1.00668
_pd_meas_2theta_range_max     49.99576
_pd_meas_2theta_range_inc     0.00836
_pd_meas_scan_method     step
_pd_meas_special_details     ?
_refine_special_details     ?
_reflns_number_total     545
_refine_ls_matrix_type     full
_refine_ls_wR_factor_obs     0.10373
_refine_ls_goodness_of_fit_all     4.688
_refine_ls_restrained_S_all     ?
_refine_ls_restrained_S_obs     ?
_refine_ls_number_parameters     49
_refine_ls_number_constraints     ?
_refine_ls_hydrogen_treatment     ?
_refine_ls_weighting_scheme     ?
_refine_ls_weighting_details     ?
_refine_ls_shift/su_max     2.5870
_refine_ls_extinction_method     ?
_refine_ls_extinction_coef     ?
loop_
    _atom_type_symbol
    _atom_type_number_in_cell
    _atom_type_scat_Cromer_Mann_a1
    _atom_type_scat_Cromer_Mann_a2
    _atom_type_scat_Cromer_Mann_a3
    _atom_type_scat_Cromer_Mann_a4
    _atom_type_scat_Cromer_Mann_b1
    _atom_type_scat_Cromer_Mann_b2
    _atom_type_scat_Cromer_Mann_b3
    _atom_type_scat_Cromer_Mann_b4
    _atom_type_scat_Cromer_Mann_c
    _atom_type_scat_dispersion_source
    _atom_type_scat_length_neutron
    _atom_type_scat_dispersion_real
    _atom_type_scat_dispersion_imag
    _atom_type_scat_source
    C 14 2.31 1.02 1.5886 0.865 20.8439 10.2075 0.5687 51.6512 0.2156
                     https://subversion.xray.aps.anl.gov/pyGSAS/trunk/atmdata.py
                                                  0.6648 0.003 0.002
                     https://subversion.xray.aps.anl.gov/pyGSAS/trunk/atmdata.py
    H 10 0.493 0.3229 0.1402 0.0408 10.5109 26.1257 3.1424 57.7997 0.003
                     https://subversion.xray.aps.anl.gov/pyGSAS/trunk/atmdata.py
                                                     -0.3741 0.000 0.000
                     https://subversion.xray.aps.anl.gov/pyGSAS/trunk/atmdata.py
    Co 2 12.2841 7.3409 4.0034 2.3488 4.2791 0.2784 13.5359 71.1692 1.0118
                     https://subversion.xray.aps.anl.gov/pyGSAS/trunk/atmdata.py
                                                       0.249 0.349 0.972
                     https://subversion.xray.aps.anl.gov/pyGSAS/trunk/atmdata.py
    O 6 3.0485 2.2868 1.5463 0.867 13.2771 5.7011 0.3239 32.9089 0.2508
                     https://subversion.xray.aps.anl.gov/pyGSAS/trunk/atmdata.py
                                                    0.5805 0.011 0.006
                     https://subversion.xray.aps.anl.gov/pyGSAS/trunk/atmdata.py
_computing_data_collection     ?
_computing_data_reduction     ?
_computing_structure_solution     ?
_computing_structure_refinement
;
<i>GSAS-II</i> (Toby & Von Dreele, 2013)
;
_computing_molecular_graphics     ?
_computing_publication_material     ?
_pd_calibration_special_details     ?
_pd_phase_name     "Co2 (BPDC) (O H)2"
_pd_prep_cool_rate     ?
_pd_prep_pressure     ?
_pd_prep_temperature     ?
_pd_proc_2theta_range_min     1.00176
_pd_proc_2theta_range_max     49.99084
_pd_proc_2theta_range_inc     0.00836
loop_
    _pd_meas_intensity_total
    _pd_proc_ls_weight
    _pd_proc_intensity_bkg_calc
    _pd_calc_intensity_total
    11329 0 0 0
    11116 0 0 0
    11631 0 0 0
    11493 0 0 0
    11532 0 0 0
    11632 0 0 0
    11587 0 0 0
    11690 0 0 0
    11660 0 0 0
    11459 0 0 0
    11514 0 0 0
    11758 0 0 0
    11705 0 0 0
    11397 0 0 0
    11481 0 0 0
    11344 0 0 0
    11629 0 0 0
    11426 0 0 0
    11369 0 0 0
    11333 0 0 0
    11477 0 0 0
    11345 0 0 0
    11568 0 0 0
    11077 0 0 0
    11498 0 0 0
    11313 0 0 0
    11217 0 0 0
    11171 0 0 0
    11245 0 0 0
    11153 0 0 0
    10929 0 0 0
    11204 0 0 0
    10917 0 0 0
    10723 0 0 0
    10656 0 0 0
    10787 0 0 0
    10333 0 0 0
    10273 0 0 0
    10079 0 0 0
    10206 0 0 0
    9895 0 0 0
    9811 0 0 0
    9599 0 0 0
    9409 0 0 0
    9346 0 0 0
    9167 0 0 0
    8887 0 0 0
    8897 0 0 0
    8711 0 0 0
    8631 0 0 0
    8592 0 0 0
    8494 0 0 0
    8089 0 0 0
    8206 0 0 0
    7939 0 0 0
    8031 0 0 0
    7756 0 0 0
    7943 0 0 0
    7595 0 0 0
    7436 0 0 0
    7298 0 0 0
    7347 0 0 0
    7286 0 0 0
    7113 0 0 0
    7032 0 0 0
    7032 0 0 0
    6877 0 0 0
    6720 0 0 0
    6654 0 0 0
    6798 0 0 0
    6460 0 0 0
    6493 0 0 0
    6529 0 0 0
    6417 0 0 0
    6236 0 0 0
    6053 0 0 0
    6155 0 0 0
    6120 0 0 0
    5836 0 0 0
    6093 0 0 0
    5974 0 0 0
    5803 0 0 0
    5662 0 0 0
    5598 0 0 0
    5629 0 0 0
    5480 0 0 0
    5625 0 0 0
    5559 0 0 0
    5265 0 0 0
    5298 0 0 0
    5166 0 0 0
    5160 0 0 0
    5182 0 0 0
    5019 0 0 0
    5120 0 0 0
    5148 0 0 0
    4838 0 0 0
    4971 0 0 0
    4879 0 0 0
    4797 0 0 0
    4879 0 0 0
    4754 0 0 0
    4855 0 0 0
    4737 0 0 0
    4729 0 0 0
    4663 0 0 0
    4668 0 0 0
    4610 0 0 0
    4640 0 0 0
    4553 0 0 0
    4395 0 0 0
    4527 0 0 0
    4470 0 0 0
    4407 0 0 0
    4332 0 0 0
    4237 0 0 0
    4331 0 0 0
    4232 0 0 0
    4256 0 0 0
    4265 0.000234467 2096.31056 2370.83841
    4259 0.000234797 2095.41421 2377.25623
    4310 0.000232019 2094.51839 2384.03606
    4312 0.000231911 2093.62309 2391.20773
    4240 0.000235849 2092.72831 2398.80496
    4200 0.000238095 2091.83405 2406.86574
    4307 0.00023218 2090.94032 2415.43323
    4179 0.000239292 2090.04711 2424.55698
    4188 0.000238777 2089.15443 2434.2947
    4182 0.00023912 2088.26226 2444.71259
    4143 0.000241371 2087.37062 2455.88826
    4077 0.000245278 2086.4795 2467.91459
    4161 0.000240327 2085.5889 2480.90096
    4175 0.000239521 2084.69882 2494.9802
    4225 0.000236686 2083.80926 2510.31487
    4168 0.000239923 2082.92022 2527.10604
    4223 0.000236798 2082.03171 2545.60653
    4203 0.000237925 2081.14372 2566.13744
    4163 0.000240211 2080.25624 2589.11109
    4109 0.000243368 2079.36929 2615.05684
    4260 0.000234742 2078.48286 2644.65761
    4356 0.000229568 2077.59695 2678.77998
    4262 0.000234632 2076.71155 2718.49886
    4240 0.000235849 2075.82668 2765.07801
    4236 0.000236072 2074.94233 2819.81869
    4202 0.000237982 2074.0585 2883.60778
    4353 0.000229727 2073.17518 2955.9553
    4431 0.000225683 2072.29239 3033.67314
    4410 0.000226757 2071.41011 3110.56505
    4434 0.00022553 2070.52835 3180.39747
    4387 0.000227946 2069.64711 3241.78125
    4484 0.000223015 2068.76639 3299.31278
    4356 0.000229568 2067.88619 3360.85032
    4556 0.000219491 2067.00651 3435.6493
    4516 0.000221435 2066.12734 3532.7922
    4579 0.000218388 2065.24869 3658.15114
    4624 0.000216263 2064.37056 3810.6247
    4688 0.000213311 2063.49295 3978.36001
    4582 0.000218245 2062.61585 4138.55372
    4858 0.000205846 2061.73927 4267.60331
    4770 0.000209644 2060.86321 4357.21347
    4810 0.0002079 2059.98767 4418.30866
    4840 0.000206612 2059.11264 4472.37739
    4846 0.000206356 2058.23813 4544.95453
    5127 0.000195046 2057.36413 4660.03598
    5036 0.00019857 2056.49065 4831.72472
    5183 0.000192938 2055.61768 5056.44181
    5247 0.000190585 2054.74524 5307.58272
    5339 0.000187301 2053.8733 5539.536
    5333 0.000187512 2053.00189 5711.10651
    5486 0.000182282 2052.13098 5813.05812
    5564 0.000179727 2051.2606 5869.18171
    5645 0.000177148 2050.39072 5920.02063
    5899 0.00016952 2049.52137 6011.03106
    5871 0.000170329 2048.65252 6179.45273
    5967 0.000167588 2047.78419 6438.78078
    6108 0.00016372 2046.91638 6767.25629
    6167 0.000162153 2046.04908 7106.30858
    6408 0.000156055 2045.18229 7383.86784
    6608 0.000151332 2044.31602 7560.3657
    6650 0.000150376 2043.45026 7651.78825
    6937 0.000144155 2042.58502 7711.76464
    7017 0.000142511 2041.72028 7808.17037
    7302 0.000136949 2040.85607 8002.0611
    7420 0.000134771 2039.99236 8321.79425
    7712 0.000129668 2039.12917 8742.78218
    7645 0.000130804 2038.26648 9185.82653
    8102 0.000123426 2037.40432 9552.89129
    8511 0.000117495 2036.54266 9792.33424
    8601 0.000116266 2035.68152 9929.61755
    8544 0.000117041 2034.82088 10041.78469
    9047 0.000110534 2033.96076 10221.99701
    9296 0.000107573 2033.10116 10543.38833
    9664 0.000103477 2032.24206 11019.18813
    9802 0.00010202 2031.38347 11581.80047
    10366 0.000096469 2030.5254 12109.53883
    10648 0.000093914 2029.66784 12507.76429
    10928 0.000091508 2028.81079 12777.01591
    11225 0.000089087 2027.95424 13001.31935
    11740 0.000085179 2027.09821 13296.60623
    12219 0.00008184 2026.24269 13755.50083
    12773 0.00007829 2025.38768 14389.04588
    13251 0.000075466 2024.53318 15103.76604
    13637 0.00007333 2023.67919 15759.99528
    14646 0.000068278 2022.82571 16285.28612
    15004 0.000066649 2021.97274 16727.84777
    15955 0.000062676 2021.12028 17210.1529
    16245 0.000061557 2020.26833 17849.90708
    17197 0.00005815 2019.41689 18679.53072
    17944 0.000055729 2018.56596 19610.32655
    19075 0.000052425 2017.71553 20508.31899
    20085 0.000049788 2016.86562 21327.96655
    21049 0.000047508 2016.01621 22149.07245
    22339 0.000044765 2015.16731 23096.48971
    23661 0.000042264 2014.31892 24235.33749
    25332 0.000039476 2013.47104 25515.23785
    26965 0.000037085 2012.62367 26838.55165
    28281 0.000035359 2011.7768 28190.2608
    29868 0.000033481 2010.93045 29648.49814
    32364 0.000030899 2010.0846 31280.42138
    34485 0.000028998 2009.23925 33070.3982
    36582 0.000027336 2008.39442 34959.5116
    39334 0.000025423 2007.55009 36917.09168
    41398 0.000024156 2006.70627 38901.54468
    43041 0.000023234 2005.86296 40783.54346
    44596 0.000022424 2005.02015 42344.48939
    44076 0.000022688 2004.17785 43273.52799
    43324 0.000023082 2003.33606 43172.57136
    42023 0.000023796 2002.49477 41713.57654
    39073 0.000025593 2001.65399 38858.86775
    35838 0.000027903 2000.81372 34931.50457
    31722 0.000031524 1999.97395 30480.08856
    27787 0.000035988 1999.13469 26058.98009
    24390 0.000041 1998.29593 22063.60199
    21339 0.000046863 1997.45768 18676.29804
    18672 0.000053556 1996.61994 15910.76988
    16444 0.000060812 1995.7827 13693.35445
    14635 0.000068329 1994.94597 11924.74462
    12777 0.000078266 1994.10974 10510.58467
    11610 0.000086133 1993.27402 9371.88756
    10522 0.000095039 1992.4388 8446.22335
    9578 0.000104406 1991.60408 7685.67408
    8837 0.000113161 1990.76987 7053.95521
    8133 0.000122956 1989.93617 6523.69614
    7532 0.000132767 1989.10297 6074.18984
    6970 0.000143472 1988.27028 5689.6984
    6513 0.000153539 1987.43809 5358.14297
    6142 0.000162813 1986.6064 5070.13769
    5944 0.000168237 1985.77522 4818.2889
    5563 0.000179759 1984.94454 4596.72176
    5364 0.000186428 1984.11436 4400.71627
    5006 0.00019976 1983.28469 4226.44088
    4870 0.000205339 1982.45553 4070.75131
    4782 0.000209118 1981.62686 3931.05638
    4588 0.00021796 1980.79871 3805.20472
    4393 0.000227635 1979.97105 3691.39765
    4230 0.000236407 1979.1439 3588.11532
    4119 0.000242777 1978.31725 3494.07393
    3995 0.000250313 1977.4911 3408.18187
    3977 0.000251446 1976.66546 3329.50651
    3918 0.000255232 1975.84032 3257.24162
    3753 0.000266454 1975.01568 3190.69289
    3534 0.000282965 1974.19154 3129.26095
    3595 0.000278164 1973.36791 3072.41968
    3428 0.000291715 1972.54478 3019.71104
    3393 0.000294724 1971.72216 2970.73383
    3422 0.000292227 1970.90003 2925.13424
    3325 0.000300752 1970.07841 2882.60082
    3273 0.00030553 1969.25729 2842.85534
    3397 0.000294377 1968.43668 2805.65167
    3194 0.000313087 1967.61656 2770.77202
    3187 0.000313775 1966.79695 2738.0193
    2951 0.000338868 1965.97784 2707.2181
    2921 0.000342349 1965.15923 2678.21132
    3047 0.000328192 1964.34112 2650.85712
    3059 0.000326904 1963.52352 2625.02835
    2922 0.000342231 1962.70642 2600.60762
    2825 0.000353982 1961.88982 2577.49105
    2889 0.000346141 1961.07372 2555.58399
    2893 0.000345662 1960.25812 2534.79911
    2869 0.000348554 1959.44303 2515.0576
    2799 0.00035727 1958.62843 2496.28775
    2792 0.000358166 1957.81434 2478.42377
    2756 0.000362845 1957.00075 2461.40586
    2803 0.000356761 1956.18766 2445.17768
    2720 0.000367647 1955.37508 2429.68898
    2718 0.000367918 1954.56299 2414.89334
    2652 0.000377074 1953.75141 2400.7472
    2723 0.000367242 1952.94032 2387.21088
    2671 0.000374392 1952.12974 2374.24774
    2605 0.000383877 1951.31966 2361.82425
    2559 0.000390778 1950.51009 2349.90842
    2562 0.00039032 1949.70101 2338.47113
    2560 0.000390625 1948.89244 2327.48546
    2551 0.000392003 1948.08436 2316.92657
    2509 0.000398565 1947.27679 2306.77037
    2484 0.000402576 1946.46972 2296.99538
    2392 0.00041806 1945.66315 2287.58127
    2439 0.000410004 1944.85708 2278.50926
    2453 0.000407664 1944.05152 2269.76133
    2381 0.000419992 1943.24645 2261.32093
    2302 0.000434405 1942.44189 2253.17273
    2409 0.00041511 1941.63783 2245.30195
    2348 0.000425894 1940.83427 2237.69501
    2411 0.000414766 1940.03121 2230.33917
    2368 0.000422297 1939.22865 2223.22258
    2352 0.00042517 1938.4266 2216.33365
    2306 0.000433651 1937.62505 2209.66193
    2271 0.000440335 1936.824 2203.19731
    2299 0.000434972 1936.02345 2196.93064
    2325 0.000430108 1935.2234 2190.85266
    2278 0.000438982 1934.42386 2184.95515
    2325 0.000430108 1933.62481 2179.23019
    2212 0.00045208 1932.82627 2173.67033
    2286 0.000437445 1932.02824 2168.26864
    2275 0.00043956 1931.2307 2163.01825
    2263 0.000441891 1930.43367 2157.9128
    2137 0.000467946 1929.63714 2152.9465
    2189 0.00045683 1928.84111 2148.11349
    2323 0.000430478 1928.04559 2143.40841
    2257 0.000443066 1927.25056 2138.8262
    2146 0.000465983 1926.45604 2134.362
    2163 0.000462321 1925.66203 2130.01136
    2170 0.000460829 1924.86852 2125.76964
    2095 0.000477327 1924.07551 2121.63276
    2256 0.000443262 1923.283 2117.59696
    2174 0.000459982 1922.491 2113.65817
    2095 0.000477327 1921.6995 2109.81299
    2143 0.000466636 1920.90851 2106.05795
    2182 0.000458295 1920.11802 2102.3899
    2125 0.000470588 1919.32803 2098.80563
    2086 0.000479386 1918.53855 2095.30215
    2124 0.00047081 1917.74958 2091.87678
    2062 0.000484966 1916.96111 2088.52669
    2150 0.000465116 1916.17314 2085.24932
    2070 0.000483092 1915.38568 2082.04226
    2057 0.000486145 1914.59872 2078.90317
    2036 0.000491159 1913.81228 2075.82975
    2100 0.00047619 1913.02633 2072.81999
    2010 0.000497512 1912.24089 2069.87163
    2109 0.000474158 1911.45596 2066.98287
    2023 0.000494315 1910.67154 2064.15171
    2046 0.000488759 1909.88762 2061.37638
    1926 0.000519211 1909.10421 2058.65518
    1949 0.000513084 1908.32131 2055.98642
    2035 0.0004914 1907.53892 2053.36859
    2009 0.00049776 1906.75703 2050.8001
    2058 0.000485909 1905.97565 2048.27947
    2041 0.000489956 1905.19478 2045.8054
    1947 0.000513611 1904.41442 2043.37643
    2012 0.000497018 1903.63457 2040.99131
    1912 0.000523013 1902.85523 2038.64881
    1972 0.000507099 1902.0764 2036.34775
    1902 0.000525762 1901.29807 2034.08704
    1991 0.00050226 1900.52026 2031.8655
    1954 0.000511771 1899.74296 2029.68212
    1874 0.000533618 1898.96617 2027.53586
    2020 0.00049505 1898.1899 2025.42575
    1940 0.000515464 1897.41413 2023.35085
    1995 0.000501253 1896.63888 2021.31029
    1932 0.000517598 1895.86414 2019.30322
    1893 0.000528262 1895.08992 2017.32876
    1961 0.000509944 1894.3162 2015.38612
    1807 0.000553403 1893.54301 2013.47459
    1806 0.00055371 1892.77032 2011.59335
    1911 0.000523286 1891.99816 2009.74173
    1935 0.000516796 1891.2265 2007.91903
    1904 0.00052521 1890.45537 2006.1246
    1907 0.000524384 1889.68475 2004.35784
    1903 0.000525486 1888.91465 2002.6181
    1889 0.000529381 1888.14506 2000.90482
    1895 0.000527704 1887.37599 1999.21737
    1853 0.000539665 1886.60745 1997.55531
    1920 0.000520833 1885.83942 1995.91804
    1936 0.000516529 1885.07191 1994.3051
    1850 0.000540541 1884.30492 1992.71599
    1957 0.000510986 1883.53845 1991.15029
    1905 0.000524934 1882.77251 1989.6075
    1916 0.000521921 1882.00709 1988.08721
    1905 0.000524934 1881.24218 1986.58904
    1948 0.000513347 1880.47781 1985.11255
    1879 0.000532198 1879.71396 1983.65739
    1864 0.000536481 1878.95063 1982.22318
    1923 0.000520021 1878.18783 1980.80959
    1910 0.00052356 1877.42555 1979.41632
    1812 0.000551876 1876.6638 1978.04298
    1866 0.000535906 1875.90258 1976.68932
    1868 0.000535332 1875.14189 1975.35505
    1849 0.000540833 1874.38172 1974.03984
    1822 0.000548847 1873.62209 1972.74347
    1877 0.000532765 1872.86299 1971.46567
    1769 0.000565291 1872.10442 1970.20623
    1859 0.000537924 1871.34638 1968.96486
    1864 0.000536481 1870.58887 1967.74143
    1764 0.000566893 1869.8319 1966.53567
    1862 0.000537057 1869.07547 1965.3474
    1852 0.000539957 1868.31957 1964.17643
    1774 0.000563698 1867.5642 1963.02259
    1872 0.000534188 1866.80938 1961.88573
    1846 0.000541712 1866.05509 1960.76569
    1781 0.000561482 1865.30134 1959.66237
    1793 0.000557724 1864.54814 1958.57558
    1756 0.000569476 1863.79547 1957.50523
    1804 0.000554324 1863.04335 1956.4512
    1819 0.000549753 1862.29177 1955.41338
    1826 0.000547645 1861.54074 1954.39169
    1844 0.000542299 1860.79025 1953.38606
    1711 0.000584454 1860.04031 1952.39641
    1731 0.000577701 1859.29091 1951.42269
    1711 0.000584454 1858.54207 1950.46483
    1796 0.000556793 1857.79378 1949.52281
    1729 0.000578369 1857.04603 1948.59656
    1800 0.000555556 1856.29884 1947.68607
    1836 0.000544662 1855.55221 1946.79135
    1820 0.000549451 1854.80613 1945.91238
    1852 0.000539957 1854.06061 1945.04916
    1763 0.000567215 1853.31564 1944.20175
    1849 0.000540833 1852.57123 1943.37014
    1791 0.000558347 1851.82739 1942.55435
    1780 0.000561798 1851.0841 1941.75445
    1856 0.000538793 1850.34138 1940.9705
    1774 0.000563698 1849.59922 1940.20255
    1797 0.000556483 1848.85763 1939.4507
    1756 0.000569476 1848.11661 1938.71505
    1806 0.00055371 1847.37615 1937.99566
    1708 0.00058548 1846.63627 1937.29268
    1790 0.000558659 1845.89695 1936.6062
    1795 0.000557103 1845.15822 1935.93638
    1716 0.000582751 1844.42005 1935.28336
    1765 0.000566572 1843.68246 1934.64728
    1784 0.000560538 1842.94546 1934.02835
    1796 0.000556793 1842.20903 1933.42675
    1781 0.000561482 1841.47318 1932.84265
    1725 0.00057971 1840.73791 1932.27629
    1893 0.000528262 1840.00324 1931.72789
    1731 0.000577701 1839.26914 1931.19768
    1753 0.000570451 1838.53564 1930.68594
    1690 0.000591716 1837.80273 1930.19289
    1725 0.00057971 1837.07041 1929.7189
    1821 0.000549149 1836.33868 1929.26425
    1792 0.000558036 1835.60755 1928.82923
    1760 0.000568182 1834.87702 1928.41421
    1781 0.000561482 1834.14709 1928.01953
    1799 0.000555864 1833.41776 1927.6456
    1731 0.000577701 1832.68904 1927.29281
    1769 0.000565291 1831.96092 1926.96156
    1837 0.000544366 1831.23341 1926.65234
    1748 0.000572082 1830.50651 1926.36559
    1752 0.000570776 1829.78023 1926.10181
    1780 0.000561798 1829.05455 1925.86153
    1812 0.000551876 1828.3295 1925.64526
    1806 0.00055371 1827.60507 1925.45361
    1788 0.000559284 1826.88126 1925.28716
    1833 0.000545554 1826.15807 1925.14656
    1749 0.000571755 1825.43551 1925.03248
    1759 0.000568505 1824.71358 1924.94561
    1821 0.000549149 1823.99228 1924.88667
    1759 0.000568505 1823.27161 1924.85647
    1733 0.000577034 1822.55158 1924.85577
    1721 0.000581058 1821.83219 1924.88546
    1703 0.000587199 1821.11345 1924.94643
    1766 0.000566251 1820.39535 1925.0396
    1756 0.000569476 1819.67789 1925.16601
    1664 0.000600962 1818.96109 1925.32668
    1726 0.000579374 1818.24493 1925.5227
    1726 0.000579374 1817.52944 1925.75522
    1679 0.000595593 1816.8146 1926.02548
    1759 0.000568505 1816.10042 1926.33474
    1686 0.00059312 1815.38691 1926.68432
    1665 0.000600601 1814.67407 1927.07573
    1795 0.000557103 1813.9619 1927.5104
    1733 0.000577034 1813.2504 1927.98993
    1713 0.000583771 1812.53958 1928.51599
    1713 0.000583771 1811.82944 1929.0903
    1706 0.000586166 1811.11998 1929.71478
    1690 0.000591716 1810.41121 1930.39138
    1712 0.000584112 1809.70313 1931.12211
    1655 0.00060423 1808.99574 1931.90928
    1668 0.00059952 1808.28905 1932.75518
    1736 0.000576037 1807.58306 1933.66222
    1733 0.000577034 1806.87777 1934.63305
    1691 0.000591366 1806.17319 1935.67039
    1674 0.000597372 1805.46932 1936.77726
    1731 0.000577701 1804.76617 1937.95675
    1779 0.000562114 1804.06374 1939.21208
    1654 0.000604595 1803.36202 1940.54694
    1804 0.000554324 1802.66104 1941.96498
    1706 0.000586166 1801.96078 1943.4702
    1690 0.000591716 1801.26126 1945.06688
    1731 0.000577701 1800.56248 1946.7595
    1750 0.000571429 1799.86444 1948.55304
    1713 0.000583771 1799.16714 1950.45251
    1700 0.000588235 1798.4706 1952.46361
    1729 0.000578369 1797.77481 1954.59229
    1821 0.000549149 1797.07978 1956.84479
    1656 0.000603865 1796.38551 1959.22808
    1773 0.000564016 1795.69201 1961.74944
    1731 0.000577701 1794.99928 1964.4166
    1786 0.00055991 1794.30734 1967.23843
    1737 0.000575705 1793.61617 1970.22394
    1747 0.00057241 1792.92579 1973.38301
    1806 0.00055371 1792.23619 1976.72631
    1691 0.000591366 1791.5474 1980.26561
    1752 0.000570776 1790.85941 1984.01337
    1748 0.000572082 1790.17222 1987.98329
    1724 0.000580046 1789.48584 1992.18997
    1812 0.000551876 1788.80028 1996.6501
    1806 0.00055371 1788.11553 2001.38111
    1788 0.000559284 1787.43162 2006.40223
    1830 0.000546448 1786.74854 2011.73485
    1777 0.000562746 1786.06629 2017.40213
    1783 0.000560852 1785.38488 2023.42963
    1729 0.000578369 1784.70432 2029.84557
    1812 0.000551876 1784.02462 2036.68073
    1832 0.000545852 1783.34577 2043.97039
    1837 0.000544366 1782.66779 2051.75261
    1847 0.000541419 1781.99067 2060.07011
    1829 0.000546747 1781.31444 2068.9705
    1833 0.000545554 1780.63908 2078.50778
    1888 0.000529661 1779.96461 2088.74203
    1866 0.000535906 1779.29104 2099.74141
    1877 0.000532765 1778.61837 2111.58231
    1954 0.000511771 1777.9466 2124.35386
    1898 0.00052687 1777.27575 2138.15573
    1976 0.000506073 1776.60582 2153.10227
    1973 0.000506842 1775.9368 2169.32618
    1937 0.000516262 1775.26873 2186.97915
    1985 0.000503778 1774.60159 2206.23677
    1971 0.000507357 1773.9354 2227.30198
    2039 0.000490436 1773.27016 2250.40825
    2051 0.000487567 1772.60587 2275.82957
    2067 0.000483793 1771.94256 2303.87771
    2110 0.000473934 1771.28021 2334.91123
    2149 0.000465333 1770.61885 2369.34032
    2276 0.000439367 1769.95848 2407.62379
    2193 0.000455996 1769.2991 2450.26616
    2246 0.000445236 1768.64072 2497.80164
    2323 0.000430478 1767.98335 2550.75741
    2397 0.000417188 1767.327 2609.60648
    2379 0.000420345 1766.67168 2674.654
    2513 0.000397931 1766.01738 2745.92697
    2501 0.00039984 1765.36413 2823.02805
    2498 0.00040032 1764.71193 2905.06313
    2792 0.000358166 1764.06078 2990.72495
    2718 0.000367918 1763.4107 3078.62736
    2803 0.000356761 1762.76169 3167.869
    2733 0.000365898 1762.11376 3258.53278
    2924 0.000341997 1761.46693 3351.91181
    3086 0.000324044 1760.82119 3450.31056
    3149 0.000317561 1760.17656 3556.65845
    3387 0.000295247 1759.53304 3674.12195
    3480 0.000287356 1758.89065 3805.77727
    3661 0.000273149 1758.24939 3954.14165
    3814 0.000262192 1757.60928 4120.5688
    4035 0.000247831 1756.97032 4304.50468
    4250 0.000235294 1756.33252 4503.08561
    4481 0.000223164 1755.69588 4711.36587
    4789 0.000208812 1755.06043 4923.47758
    4812 0.000207814 1754.42617 5134.63342
    5166 0.000193573 1753.79311 5343.07693
    5552 0.000180115 1753.16126 5550.86525
    5913 0.000169119 1752.53063 5763.10038
    6295 0.000158856 1751.90122 5986.08922
    6794 0.000147189 1751.27306 6225.5143
    7048 0.000141884 1750.64615 6484.78598
    7697 0.000129921 1750.0205 6763.47025
    8101 0.000123442 1749.39611 7056.20859
    8504 0.000117592 1748.77301 7352.95094
    8949 0.000111744 1748.1512 7640.95887
    9482 0.000105463 1747.53069 7907.66283
    9864 0.000101379 1746.9115 8142.04717
    9790 0.000102145 1746.29363 8333.60908
    9712 0.000102965 1745.6771 8470.06135
    9601 0.000104156 1745.06191 8536.70469
    8979 0.000111371 1744.44809 8519.35972
    8765 0.00011409 1743.83563 8409.38258
    8298 0.000120511 1743.22456 8207.42575
    7614 0.000131337 1742.61488 7923.30668
    6965 0.000143575 1742.00661 7572.91149
    6444 0.000155183 1741.39975 7174.63817
    5812 0.000172058 1740.79433 6747.42473
    5292 0.000188964 1740.19034 6309.85578
    4692 0.000213129 1739.58782 5878.97569
    4416 0.000226449 1738.98676 5468.73819
    4064 0.000246063 1738.38718 5088.78474
    3656 0.000273523 1737.7891 4744.38909
    3449 0.000289939 1737.19251 4437.10309
    3324 0.000300842 1736.59745 4165.8821
    3071 0.000325627 1736.00393 3928.10825
    2907 0.000343997 1735.41195 3720.45962
    2767 0.000361402 1734.82153 3539.41025
    2751 0.000363504 1734.23269 3381.56148
    2552 0.00039185 1733.64543 3243.7795
    2496 0.000400641 1733.05977 3123.29711
    2552 0.00039185 1732.47573 3017.70051
    2431 0.000411353 1731.89332 2924.90437
    2299 0.000434972 1731.31255 2843.13886
    2274 0.000439754 1730.73345 2770.90036
    2316 0.000431779 1730.15601 2706.91706
    2289 0.000436872 1729.58026 2650.11859
    2170 0.000460829 1729.00622 2599.59587
    2205 0.000453515 1728.43389 2554.58939
    2215 0.000451467 1727.8633 2514.45769
    2176 0.000459559 1727.29446 2478.65695
    2142 0.000466853 1726.72738 2446.73143
    2090 0.000478469 1726.16208 2418.29609
    2033 0.000491884 1725.59858 2393.02645
    2036 0.000491159 1725.03689 2370.65154
    2018 0.00049554 1724.47704 2350.9422
    2062 0.000484966 1723.91902 2333.71181
    2068 0.000483559 1723.36287 2318.808
    2028 0.000493097 1722.80859 2306.1088
    2024 0.000494071 1722.25621 2295.5221
    2007 0.000498256 1721.70575 2286.98219
    1994 0.000501505 1721.15721 2280.44843
    1982 0.000504541 1720.61062 2275.90621
    2034 0.000491642 1720.06599 2273.36209
    2018 0.00049554 1719.52334 2272.84876
    1925 0.000519481 1718.98269 2274.42135
    1981 0.000504796 1718.44407 2278.15999
    2041 0.000489956 1717.90748 2284.16662
    2006 0.000498504 1717.37294 2292.56546
    2018 0.00049554 1716.84047 2303.49997
    2040 0.000490196 1716.31009 2317.12785
    2060 0.000485437 1715.78183 2333.61232
    2106 0.000474834 1715.25569 2353.10686
    2187 0.000457247 1714.73171 2375.74005
    2081 0.000480538 1714.20988 2401.5758
    2153 0.000464468 1713.69023 2430.58115
    2166 0.000461681 1713.1728 2462.57765
    2169 0.000461042 1712.6576 2497.19586
    2081 0.000480538 1712.14465 2533.84808
    2253 0.000443853 1711.63395 2571.73477
    2202 0.000454133 1711.12555 2609.91375
    2273 0.000439947 1710.61945 2647.44352
    2168 0.000461255 1710.11567 2683.55461
    2368 0.000422297 1709.61425 2717.83458
    2431 0.000411353 1709.11519 2750.33553
    2497 0.000400481 1708.61854 2781.58558
    2608 0.000383436 1708.12429 2812.51945
    2630 0.000380228 1707.63247 2844.35948
    2707 0.000369413 1707.14311 2878.4978
    2684 0.000372578 1706.65622 2916.37972
    2739 0.000365097 1706.17184 2959.34869
    2917 0.000342818 1705.68998 3008.48025
    2882 0.000346981 1705.21066 3064.37693
    3026 0.000330469 1704.73391 3126.95595
    3102 0.000322373 1704.25975 3195.2367
    3226 0.000309981 1703.78821 3267.18006
    3293 0.000303674 1703.3193 3339.61713
    3402 0.000293945 1702.85305 3408.37826
    3508 0.000285063 1702.38948 3468.62968
    3496 0.000286041 1701.92861 3515.50232
    3549 0.00028177 1701.47047 3544.82844
    3557 0.000281136 1701.0151 3553.81053
    3646 0.000274273 1700.5625 3541.36173
    3555 0.000281294 1700.11272 3508.08904
    3521 0.00028401 1699.66575 3455.9979
    3381 0.00029577 1699.22165 3388.07523
    3283 0.000304599 1698.7804 3307.94385
    3129 0.000319591 1698.34207 3219.50611
    3128 0.000319693 1697.90668 3126.62203
    3015 0.000331675 1697.47423 3032.79201
    2984 0.000335121 1697.04477 2940.9284
    2835 0.000352734 1696.61831 2853.22643
    2725 0.000366972 1696.19488 2771.14634
    2602 0.00038432 1695.77452 2695.52434
    2591 0.000385951 1695.35724 2626.68985
    2521 0.000396668 1694.94308 2564.61133
    2438 0.000410172 1694.53205 2509.02182
    2391 0.000418235 1694.12421 2459.51167
    2426 0.000412201 1693.71954 2415.6093
    2393 0.000417885 1693.31811 2376.82441
    2286 0.000437445 1692.9199 2342.67383
    2284 0.000437828 1692.52498 2312.70915
    2176 0.000459559 1692.13339 2286.51976
    2278 0.000438982 1691.74512 2263.73757
    2075 0.000481928 1691.36022 2244.03995
    2204 0.000453721 1690.97869 2227.14312
    2221 0.000450248 1690.60059 2212.80554
    2084 0.000479846 1690.22594 2200.82255
    2074 0.00048216 1689.85478 2191.02095
    2033 0.000491884 1689.4871 2183.26103
    2158 0.000463392 1689.12298 2177.43092
    2135 0.000468384 1688.76244 2173.44434
    2133 0.000468823 1688.40548 2171.24233
    2102 0.000475737 1688.05215 2170.78594
    2069 0.000483325 1687.70249 2172.06062
    2110 0.000473934 1687.35652 2175.07354
    2100 0.00047619 1687.01426 2179.85234
    2073 0.000482393 1686.67576 2186.44769
    2063 0.000484731 1686.34102 2194.93075
    2200 0.000454545 1686.01012 2205.39933
    2138 0.000467727 1685.68306 2217.97132
    2135 0.000468384 1685.35986 2232.79114
    2146 0.000465983 1685.04059 2250.02907
    2160 0.000462963 1684.72525 2269.88221
    2238 0.000446828 1684.4139 2292.57398
    2258 0.00044287 1684.10655 2318.35413
    2260 0.000442478 1683.80325 2347.49463
    2276 0.000439367 1683.50402 2380.28117
    2303 0.000434216 1683.20889 2417.01226
    2349 0.000425713 1682.9179 2457.96735
    2349 0.000425713 1682.63108 2503.39023
    2442 0.0004095 1682.34848 2553.45097
    2496 0.000400641 1682.07011 2608.20032
    2612 0.000382848 1681.79602 2667.51721
    2604 0.000384025 1681.52624 2731.05121
    2745 0.000364299 1681.26081 2798.20759
    2761 0.000362188 1680.99972 2868.1211
    2748 0.000363901 1680.74306 2939.73787
    2906 0.000344116 1680.49087 3011.9458
    3109 0.000321647 1680.24312 3083.7714
    3027 0.00033036 1679.99992 3154.59195
    3213 0.000311236 1679.76128 3224.29964
    3344 0.000299043 1679.52723 3293.35584
    3417 0.000292654 1679.2978 3362.74807
    3522 0.00028393 1679.07303 3433.80842
    3630 0.000275482 1678.85296 3508.03498
    3826 0.00026137 1678.63764 3586.87379
    4070 0.0002457 1678.42707 3671.48368
    4200 0.000238095 1678.22132 3762.4679
    4282 0.000233536 1678.02038 3859.5684
    4442 0.000225124 1677.82435 3961.3587
    4604 0.000217202 1677.63326 4065.05097
    4669 0.000214179 1677.44708 4166.40434
    4800 0.000208333 1677.26592 4259.96858
    4881 0.000204876 1677.0898 4339.59976
    4893 0.000204374 1676.91875 4399.25401
    4988 0.000200481 1676.75281 4433.87671
    4967 0.000201329 1676.59201 4440.14216
    4913 0.000203542 1676.4364 4416.83409
    4858 0.000205846 1676.28601 4364.77619
    4655 0.000214823 1676.1409 4286.47378
    4450 0.000224719 1676.00106 4185.6434
    4395 0.000227531 1675.8666 4066.78316
    4108 0.000243427 1675.73749 3934.81484
    4064 0.000246063 1675.61382 3794.74435
    3870 0.000258398 1675.49559 3651.32421
    3608 0.000277162 1675.38284 3508.7164
    3485 0.000286944 1675.27565 3370.2915
    3403 0.000293858 1675.17405 3238.52933
    3175 0.000314961 1675.07806 3115.04233
    3032 0.000329815 1674.9877 3000.6984
    2928 0.00034153 1674.90306 2895.7809
    2868 0.000348675 1674.82418 2800.15264
    2603 0.000384172 1674.75107 2713.40352
    2613 0.000382702 1674.68378 2634.94125
    2540 0.000393701 1674.62236 2564.10917
    2459 0.000406669 1674.56683 2500.21996
    2406 0.000415628 1674.51725 2442.59871
    2414 0.00041425 1674.47366 2390.60499
    2255 0.000443459 1674.43606 2343.64509
    2268 0.000440917 1674.40457 2301.17743
    2279 0.000438789 1674.37917 2262.71574
    2291 0.000436491 1674.35994 2227.81739
    2105 0.000475059 1674.34686 2196.09562
    2090 0.000478469 1674.34005 2167.20533
    2106 0.000474834 1674.33952 2140.84131
    2036 0.000491159 1674.34536 2116.73422
    2074 0.00048216 1674.35751 2094.64656
    2110 0.000473934 1674.37603 2074.36906
    2006 0.000498504 1674.40104 2055.71866
    1911 0.000523286 1674.43253 2038.53014
    1958 0.000510725 1674.47056 2022.66142
    1996 0.000501002 1674.51516 2007.98566
    1990 0.000502513 1674.5664 1994.39069
    1947 0.000513611 1674.62429 1981.77711
    1911 0.000523286 1674.68887 1970.0565
    1930 0.000518135 1674.7602 1959.15026
    1977 0.000505817 1674.83829 1948.98898
    1944 0.000514403 1674.92324 1939.50868
    1872 0.000534188 1675.01508 1930.65395
    1894 0.000527983 1675.11378 1922.37435
    1918 0.000521376 1675.21951 1914.62475
    1919 0.000521105 1675.33224 1907.3642
    1947 0.000513611 1675.45202 1900.55596
    1877 0.000532765 1675.57889 1894.16661
    1918 0.000521376 1675.7129 1888.1664
    1876 0.000533049 1675.85408 1882.52704
    1906 0.000524659 1676.00249 1877.22401
    1824 0.000548246 1676.15819 1872.23469
    1888 0.000529661 1676.3212 1867.5383
    1803 0.000554631 1676.4915 1863.11586
    1807 0.000553403 1676.66924 1858.95019
    1850 0.000540541 1676.85446 1855.02572
    1864 0.000536481 1677.04709 1851.32728
    1878 0.000532481 1677.24741 1847.84202
    1843 0.000542594 1677.45515 1844.5574
    1842 0.000542888 1677.67058 1841.46237
    1835 0.000544959 1677.89363 1838.5465
    1837 0.000544366 1678.12439 1835.80019
    1836 0.000544662 1678.36292 1833.2147
    1961 0.000509944 1678.60925 1830.78207
    1844 0.000542299 1678.86343 1828.49437
    1786 0.00055991 1679.1255 1826.34489
    1817 0.000550358 1679.39547 1824.32713
    1880 0.000531915 1679.67345 1822.43524
    1874 0.000533618 1679.95942 1820.66368
    1820 0.000549451 1680.25343 1819.00735
    1860 0.000537634 1680.55557 1817.46166
    1849 0.000540833 1680.86579 1816.02209
    1859 0.000537924 1681.18427 1814.68463
    1815 0.000550964 1681.51095 1813.4456
    1889 0.000529381 1681.84588 1812.3015
    1865 0.000536193 1682.18917 1811.24922
    1951 0.000512558 1682.54084 1810.28579
    1940 0.000515464 1682.90089 1809.40846
    1891 0.000528821 1683.26943 1808.61476
    1847 0.000541419 1683.64644 1807.90247
    1855 0.000539084 1684.03199 1807.2693
    1888 0.000529661 1684.42612 1806.71339
    1848 0.000541126 1684.82888 1806.23304
    1871 0.000534474 1685.24029 1805.82661
    1886 0.000530223 1685.66041 1805.49268
    1911 0.000523286 1686.08928 1805.22997
    1827 0.000547345 1686.52689 1805.03732
    1910 0.00052356 1686.97342 1804.91372
    1824 0.000548246 1687.42881 1804.85826
    1809 0.000552792 1687.89301 1804.87012
    1935 0.000516796 1688.36628 1804.94889
    1809 0.000552792 1688.84856 1805.09394
    1889 0.000529381 1689.33987 1805.3049
    1940 0.000515464 1689.84027 1805.58144
    1876 0.000533049 1690.34981 1805.9235
    1962 0.000509684 1690.86852 1806.33105
    1880 0.000531915 1691.39644 1806.80407
    1814 0.000551268 1691.9336 1807.34278
    1868 0.000535332 1692.48007 1807.94757
    1948 0.000513347 1693.03589 1808.61884
    1817 0.000550358 1693.60104 1809.35709
    1889 0.000529381 1694.17555 1810.163
    1861 0.000537346 1694.75957 1811.03747
    1906 0.000524659 1695.3531 1811.98136
    1776 0.000563063 1695.95618 1812.99571
    1781 0.000561482 1696.56874 1814.08173
    1903 0.000525486 1697.19109 1815.24098
    1891 0.000528821 1697.82289 1816.47457
    1876 0.000533049 1698.46451 1817.7845
    1897 0.000527148 1699.1158 1819.17238
    1948 0.000513347 1699.77691 1820.64038
    1868 0.000535332 1700.44779 1822.19054
    1853 0.000539665 1701.12854 1823.82523
    1910 0.00052356 1701.81915 1825.54714
    1920 0.000520833 1702.5197 1827.35907
    1915 0.000522193 1703.23016 1829.26395
    1890 0.000529101 1703.95066 1831.26523
    1827 0.000547345 1704.68108 1833.36625
    1911 0.000523286 1705.42163 1835.57112
    1869 0.000535045 1706.17231 1837.8838
    1842 0.000542888 1706.93311 1840.309
    1869 0.000535045 1707.70408 1842.8515
    1852 0.000539957 1708.48518 1845.51649
    1989 0.000502765 1709.2766 1848.30981
    1857 0.000538503 1710.07827 1851.23749
    1886 0.000530223 1710.89029 1854.30634
    1976 0.000506073 1711.71262 1857.52345
    1856 0.000538793 1712.54535 1860.89653
    1916 0.000521921 1713.38842 1864.43426
    1929 0.000518403 1714.24201 1868.14583
    1948 0.000513347 1715.10602 1872.04109
    1892 0.000528541 1715.98056 1876.13093
    1880 0.000531915 1716.86553 1880.42706
    1970 0.000507614 1717.76116 1884.9424
    1924 0.000519751 1718.66739 1889.691
    1868 0.000535332 1719.58426 1894.68786
    1873 0.000533903 1720.51174 1899.95005
    2017 0.000495786 1721.44996 1905.49575
    1920 0.000520833 1722.39875 1911.34484
    1962 0.000509684 1723.35841 1917.51952
    1913 0.000522739 1724.32885 1924.04379
    1956 0.000511247 1725.31007 1930.94448
    1942 0.000514933 1726.30213 1938.25093
    1967 0.000508388 1727.30501 1945.99515
    2007 0.000498256 1728.31881 1954.21395
    1964 0.000509165 1729.3435 1962.94677
    1990 0.000502513 1730.3791 1972.23795
    2028 0.000493097 1731.42558 1982.13671
    2047 0.00048852 1732.48327 1992.69808
    1993 0.000501756 1733.55182 2003.98339
    1992 0.000502008 1734.63129 2016.06025
    2060 0.000485437 1735.72191 2029.00676
    1985 0.000503778 1736.82365 2042.908
    2118 0.000472144 1737.93631 2057.85981
    2137 0.000467946 1739.06022 2073.97012
    2089 0.000478698 1740.19527 2091.35939
    2134 0.000468604 1741.34149 2110.16242
    2163 0.000462321 1742.4989 2130.5308
    2142 0.000466853 1743.66749 2152.63304
    2302 0.000434405 1744.8473 2176.65577
    2315 0.000431965 1746.03832 2202.8099
    2299 0.000434972 1747.24063 2231.32427
    2383 0.000419639 1748.45417 2262.45037
    2450 0.000408163 1749.67902 2296.46054
    2416 0.000413907 1750.91516 2333.64425
    2515 0.000397614 1752.16246 2374.30462
    2477 0.000403714 1753.42127 2418.74385
    2511 0.000398248 1754.69141 2467.2595
    2744 0.000364431 1755.97276 2520.10952
    2756 0.000362845 1757.26562 2577.49414
    2792 0.000358166 1758.56986 2639.5189
    2952 0.000338753 1759.8855 2706.15787
    2989 0.00033456 1761.21254 2777.22484
    3163 0.000316156 1762.55096 2852.35054
    3263 0.000306466 1763.90085 2930.99461
    3291 0.000303859 1765.26216 3012.51599
    3606 0.000277316 1766.63492 3096.24521
    3662 0.000273075 1768.01912 3181.62475
    3904 0.000256148 1769.41477 3268.31775
    4056 0.000246548 1770.82188 3356.25917
    4172 0.000239693 1772.24032 3445.621
    4407 0.000226912 1773.67041 3536.66007
    4654 0.000214869 1775.11195 3629.50806
    4874 0.00020517 1776.56493 3723.95165
    4967 0.000201329 1778.0293 3819.1874
    5014 0.000199442 1779.5053 3913.67555
    5223 0.000191461 1780.9928 4005.04634
    5254 0.000190331 1782.49176 4090.13028
    5295 0.000188857 1784.0022 4165.1581
    5263 0.000190006 1785.52411 4226.13082
    5059 0.000197668 1787.05753 4269.35055
    5037 0.000198531 1788.60244 4291.97133
    4777 0.000209336 1790.15881 4292.39806
    4628 0.000216076 1791.72664 4270.4269
    4393 0.000227635 1793.30601 4227.08676
    4118 0.000242836 1794.89678 4164.31247
    4091 0.000244439 1796.49885 4084.60673
    3748 0.000266809 1798.11253 3990.79845
    3577 0.000279564 1799.7377 3885.90115
    3455 0.000289436 1801.37408 3773.07877
    3186 0.000313873 1803.0221 3655.5224
    3109 0.000321647 1804.68148 3536.30212
    3022 0.000330907 1806.35229 3418.19284
    2983 0.000335233 1808.03449 3303.50535
    2794 0.00035791 1809.72805 3194.01622
    2704 0.000369822 1811.43298 3090.94737
    2662 0.000375657 1813.14927 2995.00349
    2476 0.000403877 1814.87683 2906.48568
    2546 0.000392773 1816.61582 2825.37307
    2481 0.000403063 1818.36605 2751.42214
    2427 0.000412031 1820.12754 2684.24808
    2350 0.000425532 1821.90019 2623.37793
    2338 0.000427716 1823.68426 2568.30987
    2419 0.000413394 1825.47947 2518.53536
    2283 0.00043802 1827.28575 2473.55592
    2250 0.000444444 1829.10338 2432.90646
    2311 0.000432713 1830.9321 2396.15304
    2232 0.000448029 1832.77206 2362.89898
    2215 0.000451467 1834.62307 2332.78502
    2251 0.000444247 1836.48515 2305.48493
    2322 0.000430663 1838.35833 2280.70926
    2156 0.000463822 1840.24245 2258.19918
    2305 0.000433839 1842.13769 2237.72186
    2197 0.000455166 1844.04377 2219.07248
    2161 0.000462749 1845.96087 2202.06868
    2191 0.000456413 1847.88884 2186.54821
    2232 0.000448029 1849.8275 2172.36754
    2224 0.00044964 1851.77721 2159.39821
    2118 0.000472144 1853.73771 2147.52755
    2139 0.000467508 1855.7088 2136.65332
    2207 0.000453104 1857.69076 2126.68639
    2203 0.000453926 1859.68347 2117.54657
    2123 0.000471032 1861.68683 2109.16208
    2036 0.000491159 1863.70076 2101.46911
    2209 0.000452694 1865.72529 2094.40964
    2093 0.000477783 1867.76034 2087.93238
    2087 0.000479157 1869.80594 2081.99087
    2027 0.00049334 1871.86194 2076.54351
    2129 0.000469704 1873.92844 2071.55196
    2070 0.000483092 1876.00521 2066.9821
    2118 0.000472144 1878.09229 2062.80298
    2145 0.0004662 1880.18945 2058.98618
    2058 0.000485909 1882.29708 2055.50662
    2146 0.000465983 1884.41485 2052.34033
    2139 0.000467508 1886.54269 2049.46625
    2116 0.00047259 1888.68045 2046.86434
    2168 0.000461255 1890.82862 2044.51741
    2029 0.000492854 1892.98656 2042.40847
    2050 0.000487805 1895.15427 2040.5225
    2072 0.000482625 1897.33193 2038.84595
    2053 0.000487092 1899.51942 2037.36576
    2027 0.00049334 1901.71674 2036.07031
    2108 0.000474383 1903.92358 2034.94861
    2135 0.000468384 1906.14019 2033.99056
    2039 0.000490436 1908.36626 2033.18682
    2107 0.000474608 1910.60189 2032.52886
    2041 0.000489956 1912.84676 2032.00843
    2042 0.000489716 1915.10122 2031.61856
    2139 0.000467508 1917.36502 2031.35201
    2106 0.000474834 1919.63797 2031.20238
    2097 0.000476872 1921.92023 2031.16369
    2058 0.000485909 1924.21153 2031.23023
    2094 0.000477555 1926.51183 2031.39682
    2069 0.000483325 1928.82098 2031.65848
    2104 0.000475285 1931.13916 2032.01094
    2056 0.000486381 1933.46629 2032.4498
    1982 0.000504541 1935.80205 2032.97086
    2146 0.000465983 1938.14666 2033.57072
    2172 0.000460405 1940.49978 2034.24543
    2159 0.000463177 1942.86154 2034.99193
    2068 0.000483559 1945.23163 2035.8069
    2104 0.000475285 1947.60995 2036.68732
    2073 0.000482393 1949.99673 2037.63076
    2111 0.000473709 1952.39181 2038.63455
    2044 0.000489237 1954.79504 2039.69608
    1997 0.000500751 1957.20632 2040.81308
    2038 0.000490677 1959.6255 2041.98318
    2048 0.000488281 1962.05268 2043.20451
    2112 0.000473485 1964.48766 2044.475
    2045 0.000488998 1966.93015 2045.79257
    2027 0.00049334 1969.38045 2047.15584
    2015 0.000496278 1971.83835 2048.56297
    1977 0.000505817 1974.30368 2050.01229
    2079 0.000481 1976.77631 2051.50223
    2094 0.000477555 1979.25638 2053.03162
    2120 0.000471698 1981.74356 2054.59876
    2104 0.000475285 1984.23785 2056.20246
    2199 0.000454752 1986.73893 2057.84126
    2074 0.00048216 1989.24728 2059.51454
    2155 0.000464037 1991.76203 2061.22035
    2109 0.000474158 1994.28382 2062.9584
    2143 0.000466636 1996.81211 2064.72711
    2093 0.000477783 1999.34699 2066.52572
    2211 0.000452284 2001.88827 2068.35319
    2093 0.000477783 2004.43565 2070.20839
    2047 0.00048852 2006.98949 2072.09093
    2142 0.000466853 2009.54931 2073.99955
    2162 0.000462535 2012.11534 2075.9338
    2106 0.000474834 2014.68705 2077.89245
    2130 0.000469484 2017.26467 2079.87511
    2122 0.000471254 2019.84803 2081.88101
    2128 0.000469925 2022.43693 2083.90932
    2059 0.000485673 2025.03125 2085.95939
    2063 0.000484731 2027.631 2088.03068
    2075 0.000481928 2030.23581 2090.12233
    2107 0.000474608 2032.84593 2092.23406
    2141 0.000467071 2035.46103 2094.36514
    2119 0.000471921 2038.08108 2096.51501
    2093 0.000477783 2040.70582 2098.68302
    2158 0.000463392 2043.33525 2100.86876
    2118 0.000472144 2045.96937 2103.07183
    2084 0.000479846 2048.608 2105.29169
    2086 0.000479386 2051.25089 2107.52771
    2055 0.000486618 2053.89792 2109.77943
    2123 0.000471032 2056.54922 2112.04665
    2131 0.000469263 2059.20435 2114.32861
    2218 0.000450857 2061.86332 2116.62499
    2045 0.000488998 2064.52613 2118.93553
    2232 0.000448029 2067.19222 2121.25937
    2068 0.000483559 2069.86215 2123.59682
    2114 0.000473037 2072.53536 2125.94705
    2094 0.000477555 2075.21168 2128.30963
    2131 0.000469263 2077.89128 2130.6845
    2076 0.000481696 2080.57374 2133.07101
    2150 0.000465116 2083.25893 2135.46881
    2125 0.000470588 2085.94692 2137.87776
    2136 0.000468165 2088.63746 2138.40178
    2167 0.000461467 2091.33068 2140.83654
    2153 0.000464468 2094.02609 2142.33295
    2224 0.00044964 2096.7238 2144.78977
    2106 0.000474834 2099.42339 2147.25585
    2131 0.000469263 2102.12498 2149.73115
    2202 0.000454133 2104.82839 2152.21532
    2057 0.000486145 2107.5335 2154.70809
    2090 0.000478469 2110.24007 2157.20906
    2150 0.000465116 2112.94771 2159.71774
    2204 0.000453721 2115.65693 2162.23447
    2053 0.000487092 2118.36718 2164.75856
    2096 0.000477099 2121.07839 2167.28984
    2107 0.000474608 2123.79056 2169.82818
    2087 0.000479157 2126.50302 2172.37279
    2152 0.000464684 2129.21621 2174.924
    2159 0.000463177 2131.92986 2177.48145
    2175 0.00045977 2134.64381 2180.04486
    2194 0.000455789 2137.35786 2182.61394
    2216 0.000451264 2140.07178 2185.18835
    2025 0.000493827 2142.78563 2187.76809
    2210 0.000452489 2145.49921 2190.35286
    2160 0.000462963 2148.21229 2192.94235
    2052 0.000487329 2150.92462 2195.53623
    2130 0.000469484 2153.63602 2198.13426
    2315 0.000431965 2156.34674 2200.73659
    2263 0.000441891 2159.0564 2203.34281
    2265 0.000441501 2161.76488 2205.95272
    2167 0.000461467 2164.47195 2208.56601
    2213 0.000451875 2167.17747 2211.18252
    2197 0.000455166 2169.88121 2213.80195
    2109 0.000474158 2172.58328 2216.42436
    2141 0.000467071 2175.28332 2219.04935
    2230 0.00044843 2177.98145 2221.67699
    2206 0.000453309 2180.67713 2224.3067
    2216 0.000451264 2183.3704 2226.93849
    2258 0.00044287 2186.06116 2229.57223
    2212 0.00045208 2188.74915 2232.20762
    2272 0.000440141 2191.43419 2234.84446
    2331 0.000429 2194.11629 2237.48272
    2226 0.000449236 2196.79495 2240.1219
    2240 0.000446429 2199.47047 2242.76228
    2257 0.000443066 2202.14238 2245.40337
    2314 0.000432152 2204.81085 2248.04533
    2301 0.000434594 2207.47521 2250.68748
    2268 0.000440917 2210.13577 2253.33013
    2284 0.000437828 2212.79198 2255.97272
    2207 0.000453104 2215.44408 2258.61552
    2243 0.000445831 2218.09158 2261.25802
    2230 0.00044843 2220.7346 2263.90037
    2355 0.000424628 2223.37278 2266.54221
    2245 0.000445434 2226.00606 2269.18351
    2237 0.000447027 2228.63426 2271.8241
    2260 0.000442478 2231.25718 2274.46383
    2349 0.000425713 2233.87465 2277.10256
    2311 0.000432713 2236.48661 2279.74024
    2353 0.000424989 2239.0928 2282.3767
    2260 0.000442478 2241.69312 2285.01183
    2263 0.000441891 2244.28725 2287.64542
    2298 0.000435161 2246.87489 2290.27719
    2288 0.000437063 2249.45641 2292.9076
    2276 0.000439367 2252.03149 2295.53639
    2270 0.000440529 2254.5999 2298.16342
    2340 0.00042735 2257.16126 2300.7884
    2379 0.000420345 2259.71583 2303.41169
    2265 0.000441501 2262.26299 2306.03277
    2338 0.000427716 2264.80293 2308.65194
    2288 0.000437063 2267.33527 2311.26897
    2188 0.000457038 2269.86008 2313.88405
    2318 0.000431406 2272.37688 2316.49686
    2362 0.00042337 2274.88578 2319.10765
    2236 0.000447227 2277.38641 2321.71628
    2202 0.000454133 2279.87872 2324.32283
    2292 0.0004363 2282.36258 2326.92744
    2284 0.000437828 2284.83738 2329.5297
    2311 0.000432713 2287.30374 2332.13049
    2265 0.000441501 2289.76104 2334.72946
    2291 0.000436491 2292.20934 2337.32698
    2269 0.000440723 2294.64833 2339.92307
    2318 0.000431406 2297.07779 2342.51785
    2241 0.000446229 2299.49757 2345.11157
    2353 0.000424989 2301.90756 2347.70456
    2333 0.000428633 2304.3077 2350.29722
    2417 0.000413736 2306.69768 2352.88976
    2293 0.00043611 2309.07738 2355.48261
    2340 0.00042735 2311.44662 2358.07622
    2287 0.000437254 2313.80521 2360.67106
    2305 0.000433839 2316.15309 2363.26783
    2288 0.000437063 2318.49008 2365.86714
    2294 0.00043592 2320.81557 2368.46929
    2312 0.000432526 2323.13029 2371.07597
    2283 0.00043802 2325.43357 2373.68758
    2296 0.00043554 2327.7251 2376.30499
    2295 0.00043573 2330.00507 2378.92962
    2345 0.000426439 2332.27311 2381.56253
    2423 0.000412712 2334.52921 2384.20517
    2227 0.000449035 2336.77315 2386.85896
    2310 0.0004329 2339.0046 2389.52532
    2341 0.000427168 2341.22364 2392.20618
    2367 0.000422476 2343.42995 2394.9032
    2395 0.000417537 2345.62335 2397.6183
    2288 0.000437063 2347.80391 2400.35368
    2359 0.000423908 2349.97132 2403.11121
    2354 0.000424809 2352.12532 2405.89277
    2420 0.000413223 2354.26563 2408.70018
    2261 0.000442282 2356.39266 2411.53563
    2345 0.000426439 2358.50593 2414.40007
    2349 0.000425713 2360.60538 2417.29427
    2354 0.000424809 2362.69069 2420.2179
    2339 0.000427533 2364.76176 2423.1697
    2304 0.000434028 2366.81863 2426.14701
    2334 0.000428449 2368.86082 2429.14483
    2314 0.000432152 2370.88833 2432.15631
    2366 0.000422654 2372.90123 2435.17216
    2302 0.000434405 2374.89883 2438.17962
    2420 0.000413223 2376.88157 2441.16444
    2355 0.000424628 2378.84902 2444.10932
    2306 0.000433651 2380.80118 2446.99603
    2319 0.00043122 2382.73762 2449.80564
    2282 0.000438212 2384.65828 2452.52082
    2372 0.000421585 2386.56322 2455.12705
    2450 0.000408163 2388.45201 2457.61303
    2266 0.000441306 2390.32479 2459.97275
    2420 0.000413223 2392.18123 2462.20436
    2410 0.000414938 2394.0214 2464.3107
    2322 0.000430663 2395.84518 2466.29787
    2376 0.000420875 2397.6519 2468.17402
    2449 0.00040833 2399.4421 2469.95015
    2369 0.000422119 2401.21494 2471.63709
    2371 0.000421763 2402.97102 2473.24797
    2285 0.000437637 2404.70967 2474.79529
    2376 0.000420875 2406.43095 2476.29269
    2355 0.000424628 2408.13486 2477.75395
    2426 0.000412201 2409.82104 2479.1921
    2398 0.000417014 2411.48942 2480.61978
    2332 0.000428816 2413.13982 2482.04835
    2338 0.000427716 2414.77194 2483.48731
    2460 0.000406504 2416.38613 2484.94523
    2319 0.00043122 2417.9821 2486.42828
    2333 0.000428633 2419.55961 2487.94101
    2407 0.000415455 2421.11858 2489.48665
    2288 0.000437063 2422.65878 2491.06717
    2299 0.000434972 2424.18008 2492.68353
    2296 0.00043554 2425.68243 2494.3362
    2340 0.00042735 2427.16593 2496.02518
    2386 0.000419111 2428.63012 2497.74966
    2431 0.000411353 2430.0751 2499.50918
    2368 0.000422297 2431.50051 2501.30283
    2392 0.00041806 2432.90648 2503.13012
    2314 0.000432152 2434.29275 2504.9904
    2391 0.000418235 2435.65909 2506.88312
    2357 0.000424268 2437.0055 2508.80814
    2378 0.000420521 2438.33196 2510.76558
    2383 0.000419639 2439.63825 2512.75554
    2374 0.00042123 2440.92472 2514.77897
    2425 0.000412371 2442.1904 2516.83568
    2499 0.00040016 2443.43578 2518.92748
    2415 0.000414079 2444.66062 2521.05541
    2372 0.000421585 2445.86478 2523.22117
    2448 0.000408497 2447.04815 2525.42665
    2409 0.00041511 2448.2106 2527.67411
    2327 0.000429738 2449.35202 2529.96616
    2461 0.000406339 2450.47265 2532.30616
    2508 0.000398724 2451.57176 2534.69688
    2406 0.000415628 2452.64958 2537.14251
    2361 0.000423549 2453.70612 2539.64745
    2364 0.000423012 2454.74126 2542.21649
    2386 0.000419111 2455.75463 2544.85468
    2431 0.000411353 2456.74622 2547.56807
    2420 0.000413223 2457.71618 2550.36345
    2460 0.000406504 2458.66436 2553.2481
    2422 0.000412882 2459.59052 2556.22972
    2435 0.000410678 2460.49492 2559.31788
    2476 0.000403877 2461.37681 2562.52176
    2461 0.000406339 2462.23656 2565.85257
    2417 0.000413736 2463.07418 2569.3224
    2405 0.0004158 2463.88917 2572.944
    2466 0.000405515 2464.68178 2576.73225
    2533 0.000394789 2465.45201 2580.70314
    2523 0.000396354 2466.19961 2584.87408
    2508 0.000398724 2466.92446 2589.2642
    2432 0.000411184 2467.62632 2593.89433
    2570 0.000389105 2468.30555 2598.78785
    2473 0.000404367 2468.96167 2603.96928
    2588 0.000386399 2469.59492 2609.46602
    2531 0.000395101 2470.20505 2615.30703
    2559 0.000390778 2470.79218 2621.52389
    2550 0.000392157 2471.35596 2628.14895
    2514 0.000397772 2471.89662 2635.21881
    2562 0.00039032 2472.41392 2642.76963
    2757 0.000362713 2472.90773 2650.8386
    2616 0.000382263 2473.37831 2659.46332
    2706 0.000369549 2473.82516 2668.67929
    2689 0.000371885 2474.24853 2678.51934
    2620 0.000381679 2474.64841 2689.01056
    2606 0.00038373 2475.02432 2700.17032
    2840 0.000352113 2475.37651 2712.00376
    2831 0.000353232 2475.70508 2724.49767
    2718 0.000367918 2476.00969 2737.61416
    2814 0.000355366 2476.29056 2751.28535
    2807 0.000356252 2476.54735 2765.4052
    2848 0.000351124 2476.78015 2779.8247
    2898 0.000345066 2476.98911 2794.34575
    2891 0.000345901 2477.17397 2808.72638
    2894 0.000345543 2477.33461 2822.67587
    2988 0.000334672 2477.47116 2835.87469
    3061 0.000326691 2477.58349 2847.98655
    3033 0.000329707 2477.6716 2858.68463
    3037 0.000329272 2477.73562 2867.677
    2977 0.000335909 2477.77529 2874.7307
    3061 0.000326691 2477.79074 2879.68967
    2903 0.000344471 2477.78149 2882.48219
    3039 0.000329056 2477.74814 2883.11795
    2976 0.000336022 2477.69045 2881.67382
    2949 0.000339098 2477.60817 2878.27706
    3067 0.000326052 2477.50156 2873.08819
    2924 0.000341997 2477.37047 2866.28718
    3018 0.000331345 2477.21493 2858.06632
    2947 0.000339328 2477.03492 2848.62899
    2879 0.000347343 2476.83032 2838.18308
    2798 0.000357398 2476.60125 2826.94869
    2862 0.000349406 2476.3476 2815.14869
    2835 0.000352734 2476.06937 2803.00403
    2985 0.000335008 2475.76666 2790.72542
    2785 0.000359066 2475.43925 2778.50496
    2860 0.00034965 2475.0875 2766.5101
    2807 0.000356252 2474.71091 2754.87851
    2857 0.000350018 2474.30985 2743.71792
    2755 0.000362976 2473.88421 2733.10611
    2785 0.000359066 2473.43398 2723.09428
    2805 0.000356506 2472.95941 2713.71109
    2846 0.00035137 2472.46 2704.96587
    2792 0.000358166 2471.936 2696.85435
    2753 0.00036324 2471.38766 2689.3622
    2803 0.000356761 2470.81473 2682.46533
    2757 0.000362713 2470.21696 2676.13738
    2824 0.000354108 2469.59497 2670.34778
    2714 0.00036846 2468.94827 2665.06543
    2729 0.000366435 2468.27735 2660.2596
    2864 0.000349162 2467.58159 2655.89937
    2783 0.000359324 2466.86148 2651.95617
    2745 0.000364299 2466.11727 2648.40335
    2772 0.00036075 2465.34835 2645.21501
    2857 0.000350018 2464.55496 2642.36836
    2780 0.000359712 2463.73735 2639.84273
    2775 0.00036036 2462.89551 2637.61934
    2734 0.000365764 2462.0292 2635.6813
    2839 0.000352237 2461.13854 2634.01396
    2883 0.000346861 2460.2239 2632.60502
    2794 0.00035791 2459.28492 2631.44328
    2880 0.000347222 2458.32158 2630.51939
    2920 0.000342466 2457.33427 2629.8265
    2843 0.000351741 2456.32284 2629.35841
    2802 0.000356888 2455.28744 2629.11108
    2912 0.000343407 2454.22793 2629.08162
    2884 0.000346741 2453.14444 2629.2688
    2721 0.000367512 2452.03709 2629.67258
    2871 0.000348311 2450.90563 2630.29467
    2860 0.00034965 2449.75056 2631.13815
    2787 0.000358809 2448.57162 2632.20697
    2888 0.00034626 2447.36919 2633.507
    2861 0.000349528 2446.1429 2635.04484
    2810 0.000355872 2444.89286 2636.82883
    2906 0.000344116 2443.61946 2638.86904
    2948 0.000339213 2442.32231 2641.17622
    2761 0.000362188 2441.00191 2643.76316
    2895 0.000345423 2439.65789 2646.64377
    2841 0.000351989 2438.29087 2649.83396
    2846 0.00035137 2436.90034 2653.35019
    2816 0.000355114 2435.48681 2657.21146
    2889 0.000346141 2434.05003 2661.43737
    2765 0.000361664 2432.59023 2666.04957
    2846 0.00035137 2431.10731 2671.06999
    2801 0.000357015 2429.60161 2676.52433
    2923 0.000342114 2428.07304 2682.43691
    2865 0.00034904 2426.52181 2688.83386
    2871 0.000348311 2424.94795 2695.74166
    2857 0.000350018 2423.35119 2703.18652
    2844 0.000351617 2421.73216 2711.19518
    2788 0.00035868 2420.09048 2719.79198
    2830 0.000353357 2418.42641 2728.9998
    2846 0.00035137 2416.74005 2738.83795
    2891 0.000345901 2415.03166 2749.32227
    2841 0.000351989 2413.30099 2760.46085
    2777 0.000360101 2411.54817 2772.25462
    2792 0.000358166 2409.77343 2784.69435
    2830 0.000353357 2407.97702 2797.75834
    2738 0.00036523 2406.15882 2811.40759
    2840 0.000352113 2404.31895 2825.58996
    2841 0.000351989 2402.45741 2840.22732
    2786 0.000358938 2400.57445 2855.21923
    2799 0.00035727 2398.67006 2870.43841
    2805 0.000356506 2396.74473 2885.72989
    2843 0.000351741 2394.79773 2900.90864
    2803 0.000356761 2392.83004 2915.76387
    2773 0.00036062 2390.84105 2930.05996
    2771 0.000360881 2388.83136 2943.54449
    2865 0.00034904 2386.80085 2955.95879
    2806 0.000356379 2384.74953 2967.04571
    2728 0.000366569 2382.67787 2976.56586
    2791 0.000358295 2380.58565 2984.30832
    2740 0.000364964 2378.47309 2990.10328
    2708 0.000369276 2376.34033 2993.82982
    2781 0.000359583 2374.18724 2995.42057
    2810 0.000355872 2372.01443 2994.86101
    2695 0.000371058 2369.82141 2992.18662
    2735 0.000365631 2367.60904 2987.47765
    2700 0.00037037 2365.37695 2980.84955
    2791 0.000358295 2363.12526 2972.44705
    2854 0.000350385 2360.85385 2962.43687
    2704 0.000369822 2358.56346 2951.0038
    2686 0.000372301 2356.25359 2938.34338
    2749 0.000363769 2353.92497 2924.66135
    2744 0.000364431 2351.57712 2910.16576
    2747 0.000364033 2349.21071 2895.0669
    2756 0.000362845 2346.82561 2879.5694
    2766 0.000361533 2344.42184 2863.86915
    2700 0.00037037 2341.99962 2848.14852
    2781 0.000359583 2339.55896 2832.57407
    2697 0.000370782 2337.10029 2817.28843
    2709 0.00036914 2334.62367 2802.41714
    2720 0.000367647 2332.12885 2788.06207
    2746 0.000364166 2329.61651 2774.30531
    2662 0.000375657 2327.08688 2761.20904
    2730 0.0003663 2324.5393 2748.8173
    2624 0.000381098 2321.97426 2737.16027
    2766 0.000361533 2319.39212 2726.25619
    2679 0.000373274 2316.79282 2716.11288
    2671 0.000374392 2314.1763 2706.72829
    2676 0.000373692 2311.54328 2698.09801
    2720 0.000367647 2308.89354 2690.21124
    2783 0.000359324 2306.22706 2683.05541
    2634 0.000379651 2303.54434 2676.61647
    2681 0.000372995 2300.84525 2670.87964
    2691 0.000371609 2298.13016 2665.83136
    2678 0.000373413 2295.39913 2661.45719
    2622 0.000381388 2292.65209 2657.74554
    2656 0.000376506 2289.88936 2654.68651
    2640 0.000378788 2287.11118 2652.27215
    2746 0.000364166 2284.31773 2650.49662
    2704 0.000369822 2281.509 2649.35647
    2725 0.000366972 2278.68495 2648.84995
    2741 0.00036483 2275.84599 2648.97989
    2723 0.000367242 2272.99231 2649.74993
    2706 0.000369549 2270.12378 2651.16598
    2675 0.000373832 2267.24091 2653.2371
    2681 0.000372995 2264.34373 2655.97471
    2689 0.000371885 2261.43202 2659.39124
    2695 0.000371058 2258.50656 2663.50234
    2606 0.00038373 2255.56711 2668.32425
    2670 0.000374532 2252.61398 2673.87421
    2784 0.000359195 2249.64704 2680.17023
    2735 0.000365631 2246.66672 2687.23076
    2670 0.000374532 2243.67326 2695.07305
    2563 0.000390168 2240.66703 2703.71261
    2745 0.000364299 2237.64736 2713.16132
    2756 0.000362845 2234.61474 2723.42614
    2791 0.000358295 2231.56959 2734.51162
    2757 0.000362713 2228.51198 2746.4106
    2812 0.000355619 2225.44196 2759.10664
    2788 0.00035868 2222.3599 2772.57135
    2782 0.000359454 2219.2655 2786.762
    2740 0.000364964 2216.15942 2801.61836
    2902 0.00034459 2213.04149 2817.06096
    2851 0.000350754 2209.91207 2832.99021
    2840 0.000352113 2206.77121 2849.28526
    2866 0.000348918 2203.61918 2865.80465
    3019 0.000331236 2200.45608 2882.38921
    3004 0.000332889 2197.28191 2898.86528
    3077 0.000324992 2194.09754 2915.05179
    2937 0.000340483 2190.9021 2930.76533
    3015 0.000331675 2187.69621 2945.83315
    3073 0.000325415 2184.47993 2960.09789
    2997 0.000333667 2181.25368 2973.4304
    3068 0.000325945 2178.01746 2985.73177
    3113 0.000321234 2174.77134 2996.94391
    3221 0.000310463 2171.51568 3007.04642
    3119 0.000320616 2168.25041 3016.05982
    3184 0.00031407 2164.97604 3024.03959
    3118 0.000320718 2161.69243 3031.07173
    3112 0.000321337 2158.39971 3037.26785
    3084 0.000324254 2155.09824 3042.76
    3059 0.000326904 2151.78815 3047.6948
    3005 0.000332779 2148.46949 3052.22994
    3016 0.000331565 2145.14306 3056.53201
    3061 0.000326691 2141.8074 3060.77065
    3073 0.000325415 2138.4647 3065.12176
    3073 0.000325415 2135.11368 3069.76274
    3121 0.00032041 2131.75494 3074.86453
    3137 0.000318776 2128.3888 3080.59905
    3083 0.000324359 2125.0152 3087.12825
    3232 0.000309406 2121.63431 3094.6079
    3092 0.000323415 2118.24644 3103.17905
    3089 0.000323729 2114.85172 3112.96377
    3157 0.000316756 2111.4502 3124.06795
    3253 0.000307409 2108.04219 3136.57135
    3242 0.000308452 2104.62775 3150.52528
    3245 0.000308166 2101.20712 3165.94821
    3277 0.000305157 2097.78037 3182.81976
    3417 0.000292654 2094.34829 3201.07741
    3385 0.000295421 2090.90947 3220.60794
    3359 0.000297708 2087.46586 3241.24829
    3581 0.000279252 2084.01644 3262.78149
    3589 0.000278629 2080.56168 3284.93069
    3597 0.000278009 2077.1019 3307.36258
    3769 0.000265322 2073.63715 3329.6914
    3679 0.000271813 2070.16761 3351.49051
    3829 0.000261165 2066.69335 3372.29429
    3925 0.000254777 2063.21474 3391.62162
    3944 0.00025355 2059.73164 3408.98868
    4067 0.000245881 2056.24444 3423.93526
    4096 0.000244141 2052.7533 3436.03927
    4092 0.000244379 2049.25829 3444.93866
    4073 0.000245519 2045.7596 3450.34582
    4143 0.000241371 2042.25734 3452.05804
    4107 0.000243487 2038.75182 3449.96161
    3889 0.000257136 2035.24335 3444.03115
    3880 0.000257732 2031.73112 3434.32339
    4011 0.000249314 2028.21674 3420.96817
    3849 0.000259808 2024.6991 3404.15824
    3874 0.000258131 2021.17893 3384.14038
    3766 0.000265534 2017.65629 3361.20416
    3674 0.000272183 2014.1313 3335.66782
    3571 0.000280034 2010.60428 3307.87949
    3557 0.000281136 2007.07515 3278.20276
    3527 0.000283527 2003.54429 3247.01313
    3459 0.000289101 2000.01175 3214.68931
    3517 0.000284333 1996.4776 3181.60682
    3333 0.00030003 1992.94202 3148.13
    3334 0.00029994 1989.40525 3114.60608
    3210 0.000311526 1985.86748 3081.35705
    3160 0.000316456 1982.32907 3048.67613
    3009 0.000332336 1978.78899 3016.82092
    3105 0.000322061 1975.24924 2986.01819
    2988 0.000334672 1971.70836 2956.45159
    2952 0.000338753 1968.16734 2928.27591
    2944 0.000339674 1964.6261 2901.6121
    2748 0.000363901 1961.08459 2876.54714
    2821 0.000354484 1957.5433 2853.14745
    2829 0.000353482 1954.00228 2831.45298
    2792 0.000358166 1950.46153 2811.48813
    2831 0.000353232 1946.92131 2793.25946
    2716 0.000368189 1943.38167 2776.76399
    2738 0.00036523 1939.84279 2761.98886
    2746 0.000364166 1936.30498 2748.91526
    2737 0.000365364 1932.76818 2737.51866
    2703 0.000369959 1929.23305 2727.77181
    2585 0.000386847 1925.69827 2719.64288
    2709 0.00036914 1922.16607 2713.10186
    2574 0.0003885 1918.63476 2708.11154
    2697 0.000370782 1915.10531 2704.63566
    2683 0.000372717 1911.57778 2702.63628
    2587 0.000386548 1908.05218 2702.06881
    2709 0.00036914 1904.52886 2702.88568
    2659 0.000376081 1901.00783 2705.0313
    2581 0.000387447 1897.48897 2708.4441
    2587 0.000386548 1893.97288 2713.05358
    2539 0.000393856 1890.45944 2718.77758
    2669 0.000374672 1886.94866 2725.52335
    2645 0.000378072 1883.44095 2733.18669
    2509 0.000398565 1879.93621 2741.65143
    2610 0.000383142 1876.43466 2750.79094
    2668 0.000374813 1872.93638 2760.46885
    2620 0.000381679 1869.4421 2770.5436
    2610 0.000383142 1865.95052 2780.86845
    2614 0.000382555 1862.46337 2791.30176
    2602 0.00038432 1858.97967 2801.70443
    2662 0.000375657 1855.49983 2811.95063
    2686 0.000372301 1852.02411 2821.92679
    2690 0.000371747 1848.55245 2831.53891
    2789 0.000358551 1845.08515 2840.71182
    2740 0.000364964 1841.6222 2849.39206
    2606 0.00038373 1838.16374 2857.54775
    2557 0.000391083 1834.70994 2865.16884
    2657 0.000376364 1831.26093 2872.26714
    2674 0.000373972 1827.81683 2878.87467
    2869 0.000348554 1824.37751 2885.04516
    2759 0.00036245 1820.94335 2890.85104
    2711 0.000368868 1817.51494 2896.3846
    2709 0.00036914 1814.0912 2901.75429
    2699 0.000370508 1810.67304 2907.08606
    2823 0.000354233 1807.2604 2912.51828
    2739 0.000365097 1803.85327 2918.19562
    2687 0.000372162 1800.45203 2924.27357
    2845 0.000351494 1797.05649 2930.9035
    2784 0.000359195 1793.66701 2938.23762
    2867 0.000348797 1790.28348 2946.41848
    2828 0.000353607 1786.90607 2955.58008
    2921 0.000342349 1783.53504 2965.84119
    2938 0.000340368 1780.17019 2977.30455
    2825 0.000353982 1776.81196 2990.05425
    2898 0.000345066 1773.46028 3004.15173
    2850 0.000350877 1770.11518 3019.63963
    2994 0.000334001 1766.77731 3036.53528
    2968 0.000336927 1763.44571 3054.83223
    2990 0.000334448 1760.12116 3074.50447
    3015 0.000331675 1756.80322 3095.50418
    2966 0.000337154 1753.49324 3117.77062
    3003 0.000333 1750.18996 3141.22503
    2962 0.00033761 1746.89409 3165.78747
    2999 0.000333444 1743.60556 3191.37294
    3119 0.000320616 1740.32456 3217.898
    3247 0.000307977 1737.05106 3245.28629
    3151 0.00031736 1733.78527 3273.47009
    3343 0.000299133 1730.52719 3302.39112
    3260 0.000306748 1727.27691 3331.99908
    3405 0.000293686 1724.03453 3362.25026
    3425 0.000291971 1720.80016 3393.10206
    3348 0.000298686 1717.57432 3424.50711
    3632 0.00027533 1714.35574 3456.40885
    3595 0.000278164 1711.14624 3488.73912
    3706 0.000269833 1707.94423 3521.40702
    3647 0.000274198 1704.75137 3554.30397
    3761 0.000265887 1701.56659 3587.28985
    3798 0.000263296 1698.39036 3620.20415
    3883 0.000257533 1695.2227 3652.85006
    3861 0.000259 1692.06376 3685.01477
    4013 0.00024919 1688.91359 3716.45217
    3987 0.000250815 1685.7722 3746.89811
    4131 0.000242072 1682.63974 3776.0743
    4114 0.000243072 1679.5162 3803.69304
    4135 0.000241838 1676.40175 3829.46333
    4190 0.000238663 1673.29629 3853.10179
    4134 0.000241896 1670.20005 3874.33317
    4134 0.000241896 1667.11306 3892.90048
    4056 0.000246548 1664.03572 3908.57052
    4028 0.000248262 1660.96694 3921.135
    4013 0.00024919 1657.90843 3930.42066
    4056 0.000246548 1654.85891 3936.28909
    4048 0.000247036 1651.81896 3938.64809
    3993 0.000250438 1648.78864 3937.44599
    3840 0.000260417 1645.76795 3932.69252
    3841 0.000260349 1642.757 3924.44924
    3924 0.000254842 1639.75575 3912.83347
    3861 0.000259 1636.76436 3898.02001
    3653 0.000273748 1633.78279 3880.23136
    3792 0.000263713 1630.81115 3859.73507
    3756 0.000266241 1627.84951 3836.828
    3763 0.000265745 1624.89788 3811.833
    3655 0.000273598 1621.95635 3785.08043
    3574 0.000279799 1619.02529 3756.90312
    3592 0.000278396 1616.10365 3727.62501
    3513 0.000284657 1613.19297 3697.55739
    3483 0.000287109 1610.29223 3666.99188
    3442 0.000290529 1607.40169 3636.19811
    3552 0.000281532 1604.52164 3605.42006
    3580 0.00027933 1601.65191 3574.88351
    3607 0.000277239 1598.79257 3544.77865
    3587 0.000278784 1595.94374 3515.27672
    3583 0.000279096 1593.10545 3486.5205
    3433 0.00029129 1590.27767 3458.62067
    3629 0.000275558 1587.46049 3431.65921
    3506 0.000285225 1584.65398 3405.6854
    3418 0.000292569 1581.85809 3380.71737
    3573 0.000279877 1579.07287 3356.74488
    3494 0.000286205 1576.29883 3333.72938
    3373 0.000296472 1573.53478 3311.61187
    3490 0.000286533 1570.78224 3290.3221
    3493 0.000286287 1568.03979 3269.7841
    3382 0.000295683 1565.30897 3249.93018
    3313 0.000301841 1562.58863 3230.70682
    3368 0.000296912 1559.87922 3212.08436
    3339 0.000299491 1557.18076 3194.05975
    3341 0.000299312 1554.49322 3176.6577
    3273 0.00030553 1551.81668 3159.93406
    3179 0.000314564 1549.1512 3143.96476
    3170 0.000315457 1546.49675 3128.84375
    3212 0.000311333 1543.85331 3114.67476
    3069 0.000325839 1541.22103 3101.56598
    3137 0.000318776 1538.59987 3089.63048
    3068 0.000325945 1535.98976 3078.97347
    3043 0.000328623 1533.39082 3069.6956
    3072 0.000325521 1530.8034 3061.89006
    2949 0.000339098 1528.22646 3055.63677
    2935 0.000340716 1525.6614 3051.00473
    2948 0.000339213 1523.10723 3048.04133
    2915 0.000343053 1520.56428 3046.77226
    2797 0.000357526 1518.03256 3047.19323
    2927 0.000341647 1515.51211 3049.26424
    2881 0.000347102 1513.00293 3052.90375
    2920 0.000342466 1510.50501 3057.98514
    2719 0.000367782 1508.01842 3064.33472
    2844 0.000351617 1505.54304 3071.72484
    2870 0.000348432 1503.07905 3079.88044
    2689 0.000371885 1500.62639 3088.47761
    2699 0.000370508 1498.18499 3097.15997
    2754 0.000363108 1495.75492 3105.53433
    2711 0.000368868 1493.33658 3113.19111
    2717 0.000368053 1490.92889 3119.71611
    2706 0.000369549 1488.53317 3124.70898
    2547 0.000392619 1486.14851 3127.79405
    2771 0.000360881 1483.77515 3128.63897
    2588 0.000386399 1481.41318 3126.96503
    2625 0.000380952 1479.0626 3122.55779
    2564 0.000390016 1476.72339 3115.26947
    2612 0.000382848 1474.39548 3105.02032
    2549 0.000392311 1472.07889 3091.80064
    2653 0.000376932 1469.77373 3075.65591
    2629 0.000380373 1467.4799 3056.68465
    2592 0.000385802 1465.19736 3035.02951
    2567 0.00038956 1462.92619 3010.87022
    2455 0.000407332 1460.6664 2984.40745
    2582 0.000387297 1458.4182 2955.87406
    2563 0.000390168 1456.18072 2925.51612
    2421 0.000413052 1453.95518 2893.5976
    2597 0.00038506 1451.74064 2860.39066
    2465 0.00040568 1449.53743 2826.17646
    2537 0.000394166 1447.34545 2791.23805
    2549 0.000392311 1445.16482 2755.85718
    2511 0.000398248 1442.99544 2720.3083
    2485 0.000402414 1440.83732 2684.85496
    2467 0.000405351 1438.69044 2649.73997
    2464 0.000405844 1436.55487 2615.1898
    2431 0.000411353 1434.43045 2581.40541
    2463 0.000406009 1432.31726 2548.56308
    2503 0.000399521 1430.21531 2516.81532
    2378 0.000420521 1428.1245 2486.28155
    2430 0.000411523 1426.04515 2457.06479
    2476 0.000403877 1423.97644 2429.24283
    2387 0.000418936 1421.91936 2402.87381
    2377 0.000420698 1419.87317 2377.99757
    2435 0.000410678 1417.83805 2354.63956
    2322 0.000430663 1415.81403 2332.81266
    2447 0.000408664 1413.8011 2312.51989
    2465 0.00040568 1411.79919 2293.75695
    2411 0.000414766 1409.80834 2276.51297
    2378 0.000420521 1407.82845 2260.77489
    2364 0.000423012 1405.85955 2246.52336
    2302 0.000434405 1403.9017 2233.74122
    2307 0.000433463 1401.9547 2222.40946
    2375 0.000421053 1400.01868 2212.51003
    2332 0.000428816 1398.09354 2204.02646
    2298 0.000435161 1396.17949 2196.93941
    2256 0.000443262 1394.27585 2191.237
    2341 0.000427168 1392.38349 2186.90595
    2354 0.000424809 1390.50147 2183.93377
    2331 0.000429 1388.63068 2182.31118
    2221 0.000450248 1386.77019 2182.02763
    2245 0.000445434 1384.92089 2183.07419
    2238 0.000446828 1383.08204 2185.44098
    2294 0.00043592 1381.25388 2189.11624
    2252 0.00044405 1379.43633 2194.08569
    2282 0.000438212 1377.62942 2200.33161
    2283 0.00043802 1375.83308 2207.82895
    2164 0.000462107 1374.04732 2216.54686
    2328 0.000429553 1372.27207 2226.44468
    2260 0.000442478 1370.50731 2237.47093
    2285 0.000437637 1368.75326 2249.559
    2279 0.000438789 1367.00918 2262.62584
    2234 0.000447628 1365.27573 2276.57766
    2239 0.000446628 1363.55267 2291.29468
    2301 0.000434594 1361.84016 2306.64079
    2236 0.000447227 1360.13753 2322.4585
    2246 0.000445236 1358.44559 2338.5733
    2262 0.000442087 1356.7637 2354.79229
    2410 0.000414938 1355.09201 2370.91303
    2251 0.000444247 1353.43049 2386.7233
    2200 0.000454545 1351.77911 2402.01023
    2249 0.000444642 1350.13786 2416.56706
    2263 0.000441891 1348.50667 2430.20127
    2303 0.000434216 1346.88552 2442.74208
    2300 0.000434783 1345.27441 2454.04695
    2282 0.000438212 1343.67344 2464.00759
    2278 0.000438982 1342.08196 2472.55172
    2409 0.00041511 1340.50066 2479.64687
    2456 0.000407166 1338.92914 2485.29716
    2290 0.000436681 1337.3677 2489.5408
    2311 0.000432713 1335.81561 2492.44721
    2302 0.000434405 1334.27365 2494.11049
    2357 0.000424268 1332.74123 2494.64382
    2354 0.000424809 1331.21849 2494.17565
    2366 0.000422654 1329.70537 2492.84616
    2442 0.0004095 1328.20185 2490.80197
    2352 0.00042517 1326.70787 2488.1927
    2404 0.000415973 1325.22346 2485.17026
    2425 0.000412371 1323.74849 2481.88414
    2457 0.000407 1322.28297 2478.47873
    2458 0.000406835 1320.82685 2475.08997
    2551 0.000392003 1319.38006 2471.8414
    2415 0.000414079 1317.94264 2468.8421
    2513 0.000397931 1316.51445 2466.17509
    2476 0.000403877 1315.09572 2463.90531
    2537 0.000394166 1313.68582 2462.07115
    2555 0.000391389 1312.28541 2460.68211
    2629 0.000380373 1310.89396 2459.71946
    2498 0.00040032 1309.51158 2459.13905
    2480 0.000403226 1308.13824 2458.86924
    2586 0.000386698 1306.77388 2458.81973
    2593 0.000385654 1305.41851 2458.8845
    2530 0.000395257 1304.07199 2458.94394
    2595 0.000385356 1302.73437 2458.87399
    2605 0.000383877 1301.40559 2458.54933
    2508 0.000398724 1300.0856 2457.84913
    2529 0.000395413 1298.77432 2456.66062
    2537 0.000394166 1297.47172 2454.88295
    2557 0.000391083 1296.17779 2452.4326
    2542 0.000393391 1294.89264 2449.23959
    2476 0.000403877 1293.61579 2445.25639
    2630 0.000380228 1292.34771 2440.45328
    2562 0.00039032 1291.08797 2434.82263
    2592 0.000385802 1289.8367 2428.37832
    2472 0.000404531 1288.59379 2421.15507
    2547 0.000392619 1287.35927 2413.20714
    2464 0.000405844 1286.13303 2404.60861
    2581 0.000387447 1284.91508 2395.4498
    2542 0.000393391 1283.70535 2385.8349
    2468 0.000405186 1282.50378 2375.8793
    2532 0.000394945 1281.31036 2365.70467
    2511 0.000398248 1280.12501 2355.43776
    2467 0.000405351 1278.94787 2345.20352
    2499 0.00040016 1277.77846 2335.12657
    2602 0.00038432 1276.61726 2325.32228
    2551 0.000392003 1275.46375 2315.89771
    2476 0.000403877 1274.31833 2306.94965
    2497 0.000400481 1273.18051 2298.55741
    2519 0.000396983 1272.05071 2290.78647
    2445 0.000408998 1270.92837 2283.6826
    2340 0.00042735 1269.81403 2277.27271
    2423 0.000412712 1268.70718 2271.56013
    2387 0.000418936 1267.60794 2266.528
    2368 0.000422297 1266.51627 2262.13696
    2287 0.000437254 1265.43211 2258.32526
    2451 0.000407997 1264.35543 2255.01165
    2286 0.000437445 1263.28617 2252.09661
    2306 0.000433651 1262.22431 2249.46526
    2328 0.000429553 1261.16977 2246.98873
    2346 0.000426257 1260.12265 2244.53233
    2207 0.000453104 1259.08254 2241.95173
    2323 0.000430478 1258.0499 2239.10385
    2159 0.000463177 1257.02428 2235.84564
    2155 0.000464037 1256.00579 2232.0416
    2258 0.00044287 1254.99436 2227.56594
    2130 0.000469484 1253.98998 2222.30743
    2191 0.000456413 1252.99259 2216.17052
    2163 0.000462321 1252.00212 2209.08296
    2089 0.000478698 1251.01858 2200.99201
    2087 0.000479157 1250.04186 2191.86854
    1990 0.000502513 1249.07198 2181.70676
    2041 0.000489956 1248.10887 2170.52242
    2079 0.000481 1247.15257 2158.34982
    2051 0.000487567 1246.20273 2145.24026
    1963 0.000509424 1245.25965 2131.25986
    2094 0.000477555 1244.32316 2116.48152
    1955 0.000511509 1243.39323 2100.98751
    2004 0.000499002 1242.46979 2084.86489
    2038 0.000490677 1241.55292 2068.20248
    2020 0.00049505 1240.64226 2051.08991
    1938 0.000515996 1239.73816 2033.61678
    2020 0.00049505 1238.84032 2015.87037
    1935 0.000516796 1237.94876 1997.93578
    1925 0.000519481 1237.06345 1979.89329
    1940 0.000515464 1236.18435 1961.81973
    1934 0.000517063 1235.31139 1943.78539
    1868 0.000535332 1234.44457 1925.85507
    1872 0.000534188 1233.58384 1908.0865
    1888 0.000529661 1232.72912 1890.53037
    1886 0.000530223 1231.88038 1873.2318
    1898 0.00052687 1231.0376 1856.22655
    1730 0.000578035 1230.20083 1839.54686
    1809 0.000552792 1229.36974 1823.21874
    1765 0.000566572 1228.54465 1807.26299
    1792 0.000558036 1227.72525 1791.69605
    1841 0.000543183 1226.91158 1776.5307
    1863 0.000536769 1226.10363 1761.7758
    1743 0.000573723 1225.30132 1747.43828
    1786 0.00055991 1224.50464 1733.52006
    1778 0.00056243 1223.71352 1720.02289
    1808 0.000553097 1222.92795 1706.94586
    1791 0.000558347 1222.14785 1694.28674
    1694 0.000590319 1221.37323 1682.04216
    1731 0.000577701 1220.604 1670.20796
    1721 0.000581058 1219.84016 1658.77982
    1796 0.000556793 1219.08164 1647.75389
    1746 0.000572738 1218.32841 1637.12484
    1777 0.000562746 1217.58044 1626.88918
    1793 0.000557724 1216.83774 1617.04312
    1665 0.000600601 1216.10007 1607.58242
    1745 0.000573066 1215.36768 1598.50367
    1691 0.000591366 1214.64031 1589.80268
    1670 0.000598802 1213.91799 1581.47529
    1631 0.000613121 1213.20069 1573.51704
    1746 0.000572738 1212.48836 1565.92224
    1765 0.000566572 1211.78096 1558.68536
    1698 0.000588928 1211.07846 1551.80044
    1732 0.000577367 1210.38083 1545.26074
    1703 0.000587199 1209.68801 1539.05933
    1611 0.000620732 1208.99998 1533.18876
    1595 0.000626959 1208.3167 1527.64202
    1714 0.000583431 1207.63817 1522.41079
    1615 0.000619195 1206.9642 1517.48788
    1660 0.00060241 1206.29498 1512.86603
    1624 0.000615764 1205.63031 1508.53778
    1583 0.000631712 1204.97017 1504.49632
    1522 0.00065703 1204.31457 1500.73514
    1623 0.000616143 1203.66345 1497.24815
    1609 0.000621504 1203.01677 1494.02971
    1662 0.000601685 1202.37451 1491.07479
    1600 0.000625 1201.73661 1488.37847
    1589 0.000629327 1201.10306 1485.9372
    1655 0.00060423 1200.47381 1483.74738
    1647 0.000607165 1199.84883 1481.80627
    1610 0.000621118 1199.22809 1480.11163
    1593 0.000627746 1198.61153 1478.66197
    1577 0.000634115 1197.99914 1477.45637
    1638 0.000610501 1197.39088 1476.49436
    1601 0.00062461 1196.78675 1475.77638
    1569 0.000637349 1196.18658 1475.3032
    1582 0.000632111 1195.59054 1475.07644
    1689 0.000592066 1194.99842 1475.09813
    1607 0.000622278 1194.41027 1475.37099
    1512 0.000661376 1193.82604 1475.89821
    1548 0.000645995 1193.24569 1476.68349
    1511 0.000661813 1192.6692 1477.73103
    1550 0.000645161 1192.09652 1479.04511
    1514 0.000660502 1191.52763 1480.63136
    1484 0.000673854 1190.9625 1482.49474
    1646 0.000607533 1190.40109 1484.64066
    1549 0.000645578 1189.84336 1487.0747
    1512 0.000661376 1189.28934 1489.80229
    1503 0.000665336 1188.73885 1492.82855
    1525 0.000655738 1188.19205 1496.15834
    1565 0.000638978 1187.64876 1499.79564
    1583 0.000631712 1187.10899 1503.74352
    1534 0.00065189 1186.57273 1508.00372
    1525 0.000655738 1186.03993 1512.57646
    1529 0.000654022 1185.51052 1517.45956
    1516 0.000659631 1184.9846 1522.64868
    1598 0.000625782 1184.46202 1528.13584
    1596 0.000626566 1183.94277 1533.91021
    1598 0.000625782 1183.42684 1539.95564
    1545 0.000647249 1182.9142 1546.25357
    1442 0.000693481 1182.40481 1552.77846
    1521 0.000657462 1181.89864 1559.50011
    1516 0.000659631 1181.39567 1566.3827
    1558 0.000641849 1180.89585 1573.38498
    1507 0.00066357 1180.39919 1580.4604
    1569 0.000637349 1179.90562 1587.55782
    1489 0.000671592 1179.41517 1594.62232
    1543 0.000648088 1178.92769 1601.59623
    1492 0.000670241 1178.44332 1608.4215
    1573 0.000635728 1177.96189 1615.04033
    1495 0.000668896 1177.48343 1621.39797
    1534 0.00065189 1177.00792 1627.44432
    1517 0.000659196 1176.53531 1633.13566
    1499 0.000667111 1176.06558 1638.43719
    1480 0.000675676 1175.59872 1643.32281
    1605 0.000623053 1175.13468 1647.77634
    1611 0.000620732 1174.67345 1651.79165
    1528 0.00065445 1174.21502 1655.37244
    1606 0.000622665 1173.75928 1658.53106
    1509 0.000662691 1173.30632 1661.28714
    1584 0.000631313 1172.85599 1663.66703
    1607 0.000622278 1172.40841 1665.70163
    1485 0.000673401 1171.96342 1667.42536
    1618 0.000618047 1171.52109 1668.87516
    1574 0.000635324 1171.08131 1670.09004
    1550 0.000645161 1170.64415 1671.10982
    1560 0.000641026 1170.20949 1671.97506
    1481 0.000675219 1169.77739 1672.72683
    1626 0.000615006 1169.34777 1673.40664
    1524 0.000656168 1168.92063 1674.05412
    1526 0.000655308 1168.49593 1674.71069
    1609 0.000621504 1168.07366 1675.41603
    1604 0.000623441 1167.65378 1676.20955
    1621 0.000616903 1167.23628 1677.1292
    1617 0.000618429 1166.82116 1678.21159
    1596 0.000626566 1166.40832 1679.49195
    1600 0.000625 1165.99784 1681.00494
    1683 0.000594177 1165.5896 1682.78306
    1645 0.000607903 1165.18366 1684.85793
    1659 0.000602773 1164.77992 1687.25999
    1565 0.000638978 1164.37844 1690.01848
    1694 0.000590319 1163.97913 1693.16187
    1645 0.000607903 1163.582 1696.7171
    1692 0.000591017 1163.18702 1700.70972
    1673 0.000597729 1162.79417 1705.16316
    1654 0.000604595 1162.40343 1710.09815
    1699 0.000588582 1162.01478 1715.53441
    1582 0.000632111 1161.62822 1721.48739
    1673 0.000597729 1161.24366 1727.97045
    1700 0.000588235 1160.86115 1734.99247
    1740 0.000574713 1160.48064 1742.55796
    1748 0.000572082 1160.10211 1750.66907
    1684 0.000593824 1159.72555 1759.32168
    1777 0.000562746 1159.35095 1768.50782
    1789 0.000558971 1158.97825 1778.21489
    1770 0.000564972 1158.60749 1788.42487
    1903 0.000525486 1158.23856 1799.11592
    1904 0.00052521 1157.87155 1810.26148
    2017 0.000495786 1157.50637 1821.83032
    1946 0.000513875 1157.14301 1833.78696
    1892 0.000528541 1156.78146 1846.09263
    1960 0.000510204 1156.42171 1858.70355
    2095 0.000477327 1156.06372 1871.57461
    2010 0.000497512 1155.7075 1884.65439
    2019 0.000495295 1155.35302 1897.88967
    2041 0.000489956 1155.00023 1911.22146
    2152 0.000464684 1154.64917 1924.58517
    2180 0.000458716 1154.29977 1937.91116
    2065 0.000484262 1153.95205 1951.12248
    2205 0.000453515 1153.60597 1964.1359
    2156 0.000463822 1153.26154 1976.86062
    2224 0.00044964 1152.9187 1989.19985
    2193 0.000455996 1152.57747 2000.83835
    2237 0.000447027 1152.23782 2012.09767
    2123 0.000471032 1151.89973 2022.65752
    2160 0.000462963 1151.56318 2032.41291
    2196 0.000455373 1151.22817 2041.26289
    2151 0.0004649 1150.89469 2049.0098
    2189 0.00045683 1150.56269 2055.78454
    2171 0.000460617 1150.23217 2061.41095
    2138 0.000467727 1149.90313 2065.83606
    2102 0.000475737 1149.57553 2069.02164
    2071 0.000482859 1149.24938 2070.94553
    2102 0.000475737 1148.92467 2071.60143
    1985 0.000503778 1148.60133 2070.99725
    2030 0.000492611 1148.27941 2069.15302
    2009 0.00049776 1147.95884 2066.0993
    2002 0.0004995 1147.63966 2061.87412
    1888 0.000529661 1147.32182 2056.52214
    1975 0.000506329 1147.00531 2050.09238
    1896 0.000527426 1146.69012 2042.63704
    1903 0.000525486 1146.37624 2034.21128
    1841 0.000543183 1146.06365 2024.873
    1816 0.000550661 1145.75233 2014.68113
    1796 0.000556793 1145.44229 2003.69894
    1742 0.000574053 1145.13349 1991.99002
    1714 0.000583431 1144.82594 1979.62195
    1791 0.000558347 1144.5196 1966.66401
    1647 0.000607165 1144.21449 1953.18537
    1794 0.000557414 1143.91056 1939.25583
    1680 0.000595238 1143.60783 1924.94428
    1697 0.000589275 1143.30627 1910.31689
    1704 0.000586854 1143.00586 1895.43652
    1676 0.000596659 1142.70661 1880.36178
    1632 0.000612745 1142.40849 1865.14645
    1596 0.000626566 1142.11149 1849.84025
    1637 0.000610874 1141.81561 1834.4882
    1666 0.00060024 1141.52083 1819.13145
    1579 0.000633312 1141.22713 1803.80833
    1545 0.000647249 1140.93451 1788.55266
    1613 0.000619963 1140.64296 1773.39738
    1597 0.000626174 1140.35246 1758.37269
    1610 0.000621118 1140.063 1743.50771
    1536 0.000651042 1139.77459 1728.82999
    1546 0.000646831 1139.48717 1714.36451
    1625 0.000615385 1139.20078 1700.13504
    1484 0.000673854 1138.91537 1686.16388
    1554 0.000643501 1138.63097 1672.47083
    1568 0.000637755 1138.34753 1659.07409
    1492 0.000670241 1138.06507 1645.98974
    1544 0.000647668 1137.78355 1633.23194
    1502 0.000665779 1137.50299 1620.81361
    1545 0.000647249 1137.22336 1608.74577
    1476 0.000677507 1136.94465 1597.03876
    1523 0.000656599 1136.66686 1585.70058
    1400 0.000714286 1136.38997 1574.73934
    1459 0.000685401 1136.11399 1564.16145
    1460 0.000684932 1135.83888 1553.97227
    1442 0.000693481 1135.56467 1544.17662
    1492 0.000670241 1135.2913 1534.77719
    1488 0.000672043 1135.01881 1525.77674
    1466 0.000682128 1134.74715 1517.17612
    1536 0.000651042 1134.47635 1508.9753
    1548 0.000645995 1134.20637 1501.17317
    1509 0.000662691 1133.93721 1493.76731
    1477 0.000677048 1133.66886 1486.75448
    1474 0.000678426 1133.40133 1480.13023
    1511 0.000661813 1133.13459 1473.88932
    1436 0.000696379 1132.86863 1468.02566
    1518 0.000658762 1132.60345 1462.53232
    1509 0.000662691 1132.33905 1457.4018
    1419 0.000704722 1132.07541 1452.62593
    1441 0.000693963 1131.81252 1448.19593
    1534 0.00065189 1131.55038 1444.10274
    1483 0.000674309 1131.28897 1440.3365
    1477 0.000677048 1131.02831 1436.88704
    1458 0.000685871 1130.76835 1433.74356
    1409 0.000709723 1130.50912 1430.89511
    1447 0.000691085 1130.25059 1428.33008
    1398 0.000715308 1129.99277 1426.03617
    1383 0.000723066 1129.73564 1424.00086
    1444 0.000692521 1129.47919 1422.21092
    1506 0.000664011 1129.22342 1420.65259
    1463 0.000683527 1128.96832 1419.31154
    1372 0.000728863 1128.71389 1418.17294
    1511 0.000661813 1128.46011 1417.22141
    1464 0.00068306 1128.20699 1416.44116
    1413 0.000707714 1127.9545 1415.81592
    1439 0.000694927 1127.70266 1415.32915
    1438 0.00069541 1127.45144 1414.9641
    1489 0.000671592 1127.20086 1414.7037
    1462 0.000683995 1126.95088 1414.53109
    1479 0.000676133 1126.70152 1414.42935
    1412 0.000708215 1126.45275 1414.38212
    1499 0.000667111 1126.20459 1414.37326
    1507 0.00066357 1125.95702 1414.38748
    1507 0.00066357 1125.71004 1414.41037
    1476 0.000677507 1125.46364 1414.42861
    1469 0.000680735 1125.2178 1414.43035
    1403 0.000712758 1124.97254 1414.40539
    1478 0.00067659 1124.72784 1414.34557
    1498 0.000667557 1124.4837 1414.24465
    1431 0.000698812 1124.2401 1414.09894
    1419 0.000704722 1123.99705 1413.90686
    1444 0.000692521 1123.75454 1413.6695
    1426 0.000701262 1123.51257 1413.3902
    1461 0.000684463 1123.27112 1413.07446
    1538 0.000650195 1123.0302 1412.73018
    1377 0.000726216 1122.78979 1412.36642
    1434 0.00069735 1122.5499 1411.99459
    1461 0.000684463 1122.31052 1411.62721
    1514 0.000660502 1122.07164 1411.27761
    1484 0.000673854 1121.83325 1410.96021
    1502 0.000665779 1121.59536 1410.69008
    1558 0.000641849 1121.35796 1410.48284
    1493 0.000669792 1121.12103 1410.3546
    1541 0.000648929 1120.88459 1410.32165
    1563 0.000639795 1120.64862 1410.40064
    1525 0.000655738 1120.41312 1410.60831
    1538 0.000650195 1120.17808 1410.96134
    1554 0.000643501 1119.9435 1411.47642
    1578 0.000633714 1119.70938 1412.17
    1541 0.000648929 1119.47571 1413.05806
    1522 0.00065703 1119.24249 1414.15606
    1599 0.000625391 1119.0097 1415.47889
    1582 0.000632111 1118.77736 1417.04075
    1665 0.000600601 1118.54545 1418.85443
    1588 0.000629723 1118.31396 1420.93153
    1706 0.000586166 1118.08291 1423.2824
    1723 0.000580383 1117.85227 1425.91585
    1689 0.000592066 1117.62205 1428.83895
    1812 0.000551876 1117.39225 1432.05675
    1742 0.000574053 1117.16285 1435.57247
    1822 0.000548847 1116.93387 1439.3869
    1849 0.000540833 1116.70528 1443.49843
    1826 0.000547645 1116.47709 1447.90271
    1961 0.000509944 1116.24929 1452.59265
    1907 0.000524384 1116.02189 1457.55826
    1955 0.000511509 1115.79487 1462.78615
    1891 0.000528821 1115.56824 1468.25994
    1925 0.000519481 1115.34199 1473.96034
    1945 0.000514139 1115.11611 1479.86527
    1960 0.000510204 1114.89061 1485.94933
    1886 0.000530223 1114.66548 1492.18481
    1930 0.000518135 1114.44071 1498.54227
    1932 0.000517598 1114.21631 1504.99102
    1941 0.000515198 1113.99226 1511.49977
    1876 0.000533049 1113.76858 1518.03721
    1878 0.000532481 1113.54525 1524.57328
    1894 0.000527983 1113.32226 1531.07902
    1849 0.000540833 1113.09963 1537.52733
    1826 0.000547645 1112.87734 1543.89328
    1830 0.000546448 1112.65539 1550.15396
    1807 0.000553403 1112.43378 1556.28823
    1757 0.000569152 1112.21251 1562.27692
    1722 0.00058072 1111.99157 1568.10087
    1778 0.00056243 1111.77096 1573.74135
    1739 0.000575043 1111.55068 1579.18062
    1795 0.000557103 1111.33072 1584.3996
    1660 0.00060241 1111.11108 1589.37852
    1705 0.00058651 1110.89176 1594.09764
    1656 0.000603865 1110.67276 1598.53735
    1665 0.000600601 1110.45408 1602.67894
    1703 0.000587199 1110.2357 1606.50535
    1665 0.000600601 1110.01763 1610.00309
    1655 0.00060423 1109.79987 1613.16147
    1608 0.000621891 1109.58241 1615.97454
    1643 0.000608643 1109.36526 1618.4412
    1634 0.000611995 1109.1484 1620.5654
    1595 0.000626959 1108.93184 1622.35539
    1500 0.000666667 1108.71557 1623.82452
    1543 0.000648088 1108.4996 1624.98837
    1572 0.000636132 1108.28391 1625.86489
    1572 0.000636132 1108.06851 1626.47438
    1584 0.000631313 1107.8534 1626.83603
    1516 0.000659631 1107.63857 1626.96852
    1539 0.000649773 1107.42402 1626.88875
    1513 0.000660939 1107.20975 1626.61142
    1493 0.000669792 1106.99575 1626.14822
    1588 0.000629723 1106.78203 1625.50959
    1589 0.000629327 1106.56859 1624.70266
    1526 0.000655308 1106.35541 1623.73308
    1549 0.000645578 1106.1425 1622.60542
    1555 0.000643087 1105.92986 1621.32383
    1565 0.000638978 1105.71748 1619.89291
    1427 0.000700771 1105.50536 1618.31772
    1531 0.000653168 1105.29351 1616.60546
    1524 0.000656168 1105.08191 1614.76553
    1519 0.000658328 1104.87058 1612.80901
    1566 0.00063857 1104.65949 1610.74992
    1557 0.000642261 1104.44866 1608.60488
    1663 0.000601323 1104.23808 1606.39297
    1565 0.000638978 1104.02775 1604.13508
    1521 0.000657462 1103.81767 1601.85383
    1575 0.000634921 1103.60784 1599.57315
    1566 0.00063857 1103.39825 1597.31719
    1554 0.000643501 1103.1889 1595.11076
    1545 0.000647249 1102.9798 1592.97835
    1573 0.000635728 1102.77093 1590.94382
    1490 0.000671141 1102.56231 1589.03036
    1566 0.00063857 1102.35392 1587.26004
    1531 0.000653168 1102.14577 1585.65369
    1591 0.000628536 1101.93785 1584.23047
    1530 0.000653595 1101.73016 1583.00989
    1564 0.000639386 1101.5227 1582.00725
    1632 0.000612745 1101.31547 1581.23768
    1529 0.000654022 1101.10847 1580.71373
    1533 0.000652316 1100.9017 1580.44595
    1593 0.000627746 1100.69515 1580.44168
    1606 0.000622665 1100.48883 1580.70542
    1573 0.000635728 1100.28273 1581.23765
    1560 0.000641026 1100.07685 1582.0356
    1562 0.000640205 1099.87119 1583.09222
    1558 0.000641849 1099.66574 1584.39631
    1609 0.000621504 1099.46052 1585.93258
    1561 0.000640615 1099.25551 1587.68183
    1574 0.000635324 1099.05071 1589.62146
    1514 0.000660502 1098.84613 1591.72537
    1588 0.000629723 1098.64176 1593.96601
    1582 0.000632111 1098.43761 1596.31491
    1589 0.000629327 1098.23366 1598.7423
    1516 0.000659631 1098.02992 1601.22009
    1618 0.000618047 1097.82639 1603.72162
    1620 0.000617284 1097.62306 1606.22388
    1561 0.000640615 1097.41994 1608.70679
    1662 0.000601685 1097.21703 1611.15471
    1612 0.000620347 1097.01431 1613.55702
    1637 0.000610874 1096.8118 1615.9073
    1621 0.000616903 1096.60949 1618.20369
    1624 0.000615764 1096.40738 1620.4482
    1640 0.000609756 1096.20547 1622.64599
    1598 0.000625782 1096.00376 1624.80472
    1710 0.000584795 1095.80224 1626.93333
    1664 0.000600962 1095.60092 1629.04107
    1610 0.000621118 1095.3998 1631.13788
    1708 0.00058548 1095.19887 1633.23061
    1665 0.000600601 1094.99813 1635.32555
    1740 0.000574713 1094.79758 1637.42599
    1721 0.000581058 1094.59723 1639.53229
    1796 0.000556793 1094.39706 1641.64103
    1776 0.000563063 1094.19709 1643.7446
    1778 0.00056243 1093.9973 1645.83219
    1683 0.000594177 1093.7977 1647.88748
    1733 0.000577034 1093.59829 1649.88988
    1769 0.000565291 1093.39906 1651.81422
    1863 0.000536769 1093.20002 1653.6308
    1777 0.000562746 1093.00116 1655.30585
    1750 0.000571429 1092.80248 1656.80177
    1736 0.000576037 1092.60399 1658.07914
    1764 0.000566893 1092.40568 1659.09587
    1767 0.000565931 1092.20755 1659.80954
    1797 0.000556483 1092.0096 1660.17874
    1773 0.000564016 1091.81183 1660.16463
    1732 0.000577367 1091.61424 1659.73163
    1791 0.000558347 1091.41683 1658.84857
    1710 0.000584795 1091.21959 1657.49065
    1692 0.000591017 1091.02253 1655.63921
    1746 0.000572738 1090.82565 1653.28229
    1648 0.000606796 1090.62894 1650.41485
    1625 0.000615385 1090.4324 1647.03824
    1749 0.000571755 1090.23604 1643.15965
    1675 0.000597015 1090.03985 1638.79155
    1692 0.000591017 1089.84384 1633.95076
    1628 0.000614251 1089.64799 1628.65753
    1598 0.000625782 1089.45232 1622.93573
    1648 0.000606796 1089.25681 1616.81043
    1664 0.000600962 1089.06148 1610.30883
    1626 0.000615006 1088.86631 1603.45992
    1551 0.000644745 1088.67132 1596.29398
    1545 0.000647249 1088.47649 1588.8425
    1620 0.000617284 1088.28183 1581.13737
    1590 0.000628931 1088.08733 1573.21262
    1566 0.00063857 1087.893 1565.10135
    1560 0.000641026 1087.69884 1556.83849
    1486 0.000672948 1087.50484 1548.45892
    1569 0.000637349 1087.311 1539.99713
    1508 0.00066313 1087.11733 1531.48725
    1493 0.000669792 1086.92382 1522.96225
    1547 0.000646412 1086.73048 1514.45377
    1508 0.00066313 1086.53729 1505.99191
    1463 0.000683527 1086.34427 1497.60426
    1474 0.000678426 1086.15141 1489.31613
    1448 0.000690608 1085.9587 1481.15058
    1428 0.00070028 1085.76616 1473.12793
    1367 0.000731529 1085.57378 1465.26635
    1462 0.000683995 1085.38155 1457.58094
    1424 0.000702247 1085.18949 1450.08485
    1484 0.000673854 1084.99758 1442.789
    1431 0.000698812 1084.80583 1435.70141
    1383 0.000723066 1084.61424 1428.82893
    1473 0.000678887 1084.4228 1422.17651
    1419 0.000704722 1084.23152 1415.74745
    1466 0.000682128 1084.04039 1409.5437
    1391 0.000718907 1083.84942 1403.56601
    1407 0.000710732 1083.6586 1397.8144
    1433 0.000697837 1083.46794 1392.28739
    1406 0.000711238 1083.27743 1386.98368
    1394 0.00071736 1083.08707 1381.90064
    1385 0.000722022 1082.89687 1377.03621
    1420 0.000704225 1082.70682 1372.38739
    1432 0.000698324 1082.51692 1367.95147
    1382 0.000723589 1082.32717 1363.72578
    1398 0.000715308 1082.13757 1359.70768
    1477 0.000677048 1081.94812 1355.89488
    1389 0.000719942 1081.75882 1352.2849
    1385 0.000722022 1081.56968 1348.87595
    1446 0.000691563 1081.38068 1345.66651
    1408 0.000710227 1081.19183 1342.65525
    1397 0.00071582 1081.00313 1339.84109
    1343 0.000744602 1080.81457 1337.22338
    1386 0.000721501 1080.62617 1334.80171
    1385 0.000722022 1080.43791 1332.57573
    1465 0.000682594 1080.2498 1330.5452
    1353 0.000739098 1080.06183 1328.71063
    1422 0.000703235 1079.87401 1327.07236
    1445 0.000692042 1079.68634 1325.63079
    1435 0.000696864 1079.49881 1324.38691
    1433 0.000697837 1079.31143 1323.3415
    1376 0.000726744 1079.12419 1322.49589
    1387 0.000720981 1078.9371 1321.85131
    1440 0.000694444 1078.75015 1321.40934
    1507 0.00066357 1078.56334 1321.17184
    1455 0.000687285 1078.37668 1321.14079
    1439 0.000694927 1078.19016 1321.31849
    1485 0.000673401 1078.00378 1321.7073
    1406 0.000711238 1077.81755 1322.30985
    1527 0.000654879 1077.63146 1323.12901
    1494 0.000669344 1077.4455 1324.16714
    1452 0.000688705 1077.25969 1325.4278
    1433 0.000697837 1077.07402 1326.9137
    1554 0.000643501 1076.8885 1328.62761
    1548 0.000645995 1076.70311 1330.57268
    1510 0.000662252 1076.51786 1332.75143
    1602 0.00062422 1076.33275 1335.16635
    1661 0.000602047 1076.14778 1337.81948
    1582 0.000632111 1075.96295 1340.71249
    1674 0.000597372 1075.77826 1343.84648
    1666 0.00060024 1075.5937 1347.22169
    1635 0.000611621 1075.40929 1350.83789
    1630 0.000613497 1075.22501 1354.69333
    1696 0.000589623 1075.04087 1358.78536
    1782 0.000561167 1074.85687 1363.10969
    1796 0.000556793 1074.673 1367.66026
    1748 0.000572082 1074.48927 1372.4287
    1866 0.000535906 1074.30568 1377.40574
    1886 0.000530223 1074.12222 1382.57818
    1936 0.000516529 1073.9389 1387.93028
    1993 0.000501756 1073.75572 1393.44355
    1996 0.000501002 1073.57267 1399.09583
    1899 0.000526593 1073.38975 1404.86135
    2022 0.00049456 1073.20697 1410.7107
    1946 0.000513875 1073.02432 1416.61055
    1990 0.000502513 1072.84181 1422.52362
    1893 0.000528262 1072.65943 1428.40979
    1988 0.000503018 1072.47718 1434.22505
    1973 0.000506842 1072.29507 1439.92292
    1934 0.000517063 1072.11309 1445.45517
    1894 0.000527983 1071.93125 1450.77243
    1984 0.000504032 1071.74953 1455.82571
    1879 0.000532198 1071.56795 1460.5668
    1857 0.000538503 1071.3865 1464.95136
    1856 0.000538793 1071.20518 1468.93796
    1894 0.000527983 1071.024 1472.49061
    1784 0.000560538 1070.84294 1475.57961
    1878 0.000532481 1070.66202 1478.18225
    1842 0.000542888 1070.48122 1480.28334
    1771 0.000564653 1070.30056 1481.87531
    1824 0.000548246 1070.12002 1482.95804
    1806 0.00055371 1069.93962 1483.5382
    1717 0.000582411 1069.75935 1483.62938
    1814 0.000551268 1069.5792 1483.24961
    1700 0.000588235 1069.39919 1482.42147
    1689 0.000592066 1069.2193 1481.17092
    1596 0.000626566 1069.03954 1479.52619
    1624 0.000615764 1068.85991 1477.51787
    1557 0.000642261 1068.68041 1475.17572
    1645 0.000607903 1068.50104 1472.53291
    1540 0.000649351 1068.3218 1469.62143
    1599 0.000625391 1068.14268 1466.47494
    1606 0.000622665 1067.96369 1463.12677
    1507 0.00066357 1067.78482 1459.61206
    1464 0.00068306 1067.60609 1455.96515
    1532 0.000652742 1067.42748 1452.22355
    1479 0.000676133 1067.24899 1448.42273
    1400 0.000714286 1067.07063 1444.59876
    1409 0.000709723 1066.8924 1440.78937
    1497 0.000668003 1066.7143 1437.03004
    1449 0.000690131 1066.53632 1433.35658
    1417 0.000705716 1066.35846 1429.80247
    1495 0.000668896 1066.18073 1426.40016
    1433 0.000697837 1066.00312 1423.17936
    1443 0.000693001 1065.82564 1420.16791
    1465 0.000682594 1065.64829 1417.39018
    1403 0.000712758 1065.47105 1414.86877
    1431 0.000698812 1065.29394 1412.62244
    1349 0.00074129 1065.11696 1410.66779
    1450 0.000689655 1064.9401 1409.01758
    1352 0.000739645 1064.76336 1407.68392
    1352 0.000739645 1064.58674 1406.67335
    1445 0.000692042 1064.41025 1405.99153
    1393 0.000717875 1064.23388 1405.64154
    1418 0.000705219 1064.05763 1405.62373
    1439 0.000694927 1063.8815 1405.93592
    1374 0.000727802 1063.7055 1406.57446
    1405 0.000711744 1063.52962 1407.53256
    1424 0.000702247 1063.35386 1408.80224
    1430 0.000699301 1063.17822 1410.37195
    1430 0.000699301 1063.0027 1412.23133
    1462 0.000683995 1062.8273 1414.36353
    1418 0.000705219 1062.65202 1416.75399
    1360 0.000735294 1062.47687 1419.38316
    1407 0.000710732 1062.30183 1422.23258
    1382 0.000723589 1062.12691 1425.28178
    1451 0.00068918 1061.95212 1428.50785
    1390 0.000719424 1061.77744 1431.88837
    1419 0.000704722 1061.60288 1435.39961
    1412 0.000708215 1061.42844 1439.01889
    1350 0.000740741 1061.25412 1442.7212
    1378 0.000725689 1061.07992 1446.48483
    1425 0.000701754 1060.90584 1450.28511
    1354 0.000738552 1060.73188 1454.10183
    1375 0.000727273 1060.55803 1457.91125
    1409 0.000709723 1060.38431 1461.69464
    1484 0.000673854 1060.2107 1465.4294
    1375 0.000727273 1060.0372 1469.09716
    1435 0.000696864 1059.86383 1472.67647
    1477 0.000677048 1059.69057 1476.14855
    1375 0.000727273 1059.51743 1479.49165
    1444 0.000692521 1059.34441 1482.68588
    1373 0.000728332 1059.1715 1485.71083
    1428 0.00070028 1058.99871 1488.49428
    1436 0.000696379 1058.82603 1491.11509
    1418 0.000705219 1058.65347 1493.49993
    1403 0.000712758 1058.48103 1495.6319
    1477 0.000677048 1058.3087 1497.46429
    1463 0.000683527 1058.13649 1499.03248
    1418 0.000705219 1057.96439 1500.29482
    1468 0.000681199 1057.79241 1501.24377
    1465 0.000682594 1057.62055 1501.8702
    1405 0.000711744 1057.44879 1502.17265
    1490 0.000671141 1057.27715 1502.15273
    1439 0.000694927 1057.10563 1501.81717
    1466 0.000682128 1056.93422 1501.17661
    1443 0.000693001 1056.76293 1500.24522
    1431 0.000698812 1056.59174 1499.04175
    1441 0.000693963 1056.42067 1497.58612
    1456 0.000686813 1056.24972 1495.90298
    1474 0.000678426 1056.07888 1494.01562
    1472 0.000679348 1055.90815 1491.95148
    1480 0.000675676 1055.73753 1489.73561
    1408 0.000710227 1055.56702 1487.39611
    1478 0.00067659 1055.39663 1484.9588
    1512 0.000661376 1055.22635 1482.45077
    1445 0.000692042 1055.05618 1479.89794
    1484 0.000673854 1054.88612 1477.32512
    1508 0.00066313 1054.71618 1474.75853
    1418 0.000705219 1054.54635 1472.22177
    1407 0.000710732 1054.37662 1469.73993
    1484 0.000673854 1054.20701 1467.33467
    1506 0.000664011 1054.03751 1465.02942
    1463 0.000683527 1053.86812 1462.84433
    1403 0.000712758 1053.69884 1460.80027
    1461 0.000684463 1053.52967 1458.9145
    1367 0.000731529 1053.36061 1457.2034
    1422 0.000703235 1053.19166 1455.68083
    1432 0.000698324 1053.02282 1454.35784
    1448 0.000690608 1052.85409 1453.24342
    1458 0.000685871 1052.68546 1452.34223
    1460 0.000684932 1052.51695 1451.65704
    1444 0.000692521 1052.34855 1451.18582
    1488 0.000672043 1052.18025 1450.92463
    1497 0.000668003 1052.01207 1450.86483
    1488 0.000672043 1051.84399 1450.99593
    1480 0.000675676 1051.67602 1451.3019
    1547 0.000646412 1051.50815 1451.76892
    1435 0.000696864 1051.3404 1452.3744
    1433 0.000697837 1051.17275 1453.09924
    1527 0.000654879 1051.00521 1453.91982
    1499 0.000667111 1050.83778 1454.81303
    1427 0.000700771 1050.67045 1455.75568
    1405 0.000711744 1050.50323 1456.72447
    1469 0.000680735 1050.33612 1457.69791
    1399 0.000714796 1050.16912 1458.65525
    1434 0.00069735 1050.00222 1459.57986
    1429 0.00069979 1049.83542 1460.45423
    1374 0.000727802 1049.66873 1461.26747
    1363 0.000733676 1049.50215 1462.00815
    1436 0.000696379 1049.33568 1462.6705
    1441 0.000693963 1049.1693 1463.24851
    1346 0.000742942 1049.00304 1463.742
    1485 0.000673401 1048.83688 1464.14913
    1406 0.000711238 1048.67082 1464.47173
    1411 0.000708717 1048.50487 1464.71268
    1479 0.000676133 1048.33902 1464.87392
    1492 0.000670241 1048.17328 1464.96022
    1466 0.000682128 1048.00764 1464.97304
    1425 0.000701754 1047.8421 1464.91646
    1423 0.000702741 1047.67667 1464.79114
    1376 0.000726744 1047.51134 1464.60055
    1416 0.000706215 1047.34612 1464.34252
    1461 0.000684463 1047.181 1464.01935
    1409 0.000709723 1047.01598 1463.62758
    1373 0.000728332 1046.85106 1463.16779
    1410 0.00070922 1046.68625 1462.63554
    1374 0.000727802 1046.52154 1462.03101
    1469 0.000680735 1046.35693 1461.34932
    1433 0.000697837 1046.19242 1460.58806
    1401 0.000713776 1046.02802 1459.74522
    1358 0.000736377 1045.86371 1458.81713
    1370 0.000729927 1045.69951 1457.80283
    1354 0.000738552 1045.53541 1456.69895
    1369 0.00073046 1045.37141 1455.5055
    1381 0.000724113 1045.20751 1454.21964
    1346 0.000742942 1045.04371 1452.8416
    1424 0.000702247 1044.88001 1451.37031
    1482 0.000674764 1044.71642 1449.80456
    1432 0.000698324 1044.55292 1448.14417
    1415 0.000706714 1044.38952 1446.38705
    1342 0.000745156 1044.22623 1444.53142
    1408 0.000710227 1044.06303 1442.57533
    1431 0.000698812 1043.89993 1440.51529
    1343 0.000744602 1043.73693 1438.34654
    1415 0.000706714 1043.57403 1436.06577
    1345 0.000743494 1043.41123 1433.66607
    1426 0.000701262 1043.24853 1431.14394
    1384 0.000722543 1043.08592 1428.49158
    1398 0.000715308 1042.92342 1425.70604
    1354 0.000738552 1042.76101 1422.7809
    1458 0.000685871 1042.5987 1419.71302
    1401 0.000713776 1042.43649 1416.5
    1395 0.000716846 1042.27438 1413.14058
    1343 0.000744602 1042.11236 1409.63518
    1446 0.000691563 1041.95044 1405.98605
    1326 0.000754148 1041.78862 1402.19682
    1360 0.000735294 1041.62689 1398.27255
    1302 0.000768049 1041.46526 1394.2203
    1320 0.000757576 1041.30373 1390.04707
    1308 0.000764526 1041.1423 1385.76261
    1313 0.000761615 1040.98096 1381.37542
    1298 0.000770416 1040.81971 1376.89682
    1294 0.000772798 1040.65857 1372.33606
    1382 0.000723589 1040.49751 1367.70514
    1321 0.000757002 1040.33656 1363.01379
    1266 0.000789889 1040.17569 1358.27433
    1284 0.000778816 1040.01493 1353.49594
    1247 0.000801925 1039.85426 1348.69069
    1283 0.000779423 1039.69368 1343.86846
    1207 0.0008285 1039.5332 1339.04076
    1260 0.000793651 1039.37281 1334.21678
    1278 0.000782473 1039.21252 1329.40825
    1245 0.000803213 1039.05232 1324.62376
    1286 0.000777605 1038.89221 1319.87413
    1336 0.000748503 1038.7322 1315.16813
    1245 0.000803213 1038.57228 1310.51529
    1169 0.000855432 1038.41245 1305.92412
    1261 0.000793021 1038.25272 1301.40308
    1238 0.000807754 1038.09308 1296.95977
    1137 0.000879507 1037.93354 1292.60173
    1221 0.000819001 1037.77408 1288.33539
    1199 0.000834028 1037.61472 1284.16739
    1235 0.000809717 1037.45545 1280.10263
    1213 0.000824402 1037.29627 1276.1463
    1205 0.000829876 1037.13719 1272.30292
    1262 0.000792393 1036.97819 1268.57555
    1196 0.00083612 1036.81929 1264.96823
    1264 0.000791139 1036.66048 1261.48228
    1182 0.000846024 1036.50176 1258.12058
    1120 0.000892857 1036.34313 1254.88368
    1162 0.000860585 1036.18459 1251.77306
    1149 0.000870322 1036.02614 1248.78852
    1214 0.000823723 1035.86778 1245.93032
    1261 0.000793021 1035.70951 1243.19748
    1251 0.000799361 1035.55133 1240.58952
    1172 0.000853242 1035.39325 1238.1048
    1185 0.000843882 1035.23525 1235.74232
    1249 0.000800641 1035.07734 1233.4997
    1180 0.000847458 1034.91952 1231.37535
    1175 0.000851064 1034.76179 1229.36702
    1197 0.000835422 1034.60415 1227.47258
    1205 0.000829876 1034.4466 1225.68985
    1285 0.00077821 1034.28913 1224.01592
    1205 0.000829876 1034.13175 1222.4491
    1178 0.000848896 1033.97447 1220.98646
    1220 0.000819672 1033.81727 1219.6261
    1181 0.00084674 1033.66016 1218.36544
    1129 0.00088574 1033.50313 1217.20257
    1176 0.00085034 1033.34619 1216.13505
    1176 0.00085034 1033.18935 1215.16118
    1158 0.000863558 1033.03258 1214.2789
    1194 0.000837521 1032.87591 1213.48662
    1224 0.000816993 1032.71932 1212.7783
    1218 0.000821018 1032.56282 1212.16122
    1236 0.000809061 1032.4064 1211.62961
    1157 0.000864304 1032.25007 1211.18245
    1181 0.00084674 1032.09383 1210.81878
    1174 0.000851789 1031.93767 1210.53528
    1139 0.000877963 1031.7816 1210.26296
    1153 0.000867303 1031.62561 1210.1447
    1162 0.000860585 1031.46971 1210.10758
    1143 0.000874891 1031.3139 1210.15077
    1213 0.000824402 1031.15816 1210.27452
    1139 0.000877963 1031.00252 1210.442
    1184 0.000844595 1030.84696 1210.72662
    1094 0.000914077 1030.69148 1211.09176
    1213 0.000824402 1030.53609 1211.53812
    1154 0.000866551 1030.38078 1212.06588
    1163 0.000859845 1030.22555 1212.67583
    1170 0.000854701 1030.07041 1213.36845
    1188 0.000841751 1029.91535 1214.14463
    1247 0.000801925 1029.76038 1215.00528
    1180 0.000847458 1029.60549 1215.95129
    1161 0.000861326 1029.45068 1216.98387
    1189 0.000841043 1029.29595 1218.10394
    1204 0.000830565 1029.14131 1219.31325
    1220 0.000819672 1028.98675 1220.61251
    1157 0.000864304 1028.83227 1222.00365
    1170 0.000854701 1028.67787 1223.48776
    1178 0.000848896 1028.52356 1225.06669
    1202 0.000831947 1028.36933 1226.74169
    1202 0.000831947 1028.21518 1228.51461
    1189 0.000841043 1028.06111 1230.38702
    1168 0.000856164 1027.90712 1232.36074
    1236 0.000809061 1027.75321 1234.43731
    1115 0.000896861 1027.59938 1236.61855
    1163 0.000859845 1027.44564 1238.90622
    1313 0.000761615 1027.29197 1241.30199
    1175 0.000851064 1027.13838 1243.80766
    1209 0.00082713 1026.98488 1246.42452
    1244 0.000803859 1026.83145 1249.15508
    1220 0.000819672 1026.67811 1252
    1250 0.0008 1026.52484 1254.96152
    1218 0.000821018 1026.37165 1258.04053
    1177 0.000849618 1026.21855 1261.23878
    1236 0.000809061 1026.06552 1264.55696
    1205 0.000829876 1025.91257 1267.99637
    1229 0.00081367 1025.7597 1271.55764
    1253 0.000798085 1025.6069 1275.24147
    1188 0.000841751 1025.45419 1279.04771
    1287 0.000777001 1025.30155 1282.9765
    1283 0.000779423 1025.14899 1287.02711
    1253 0.000798085 1024.99651 1291.19862
    1333 0.000750188 1024.84411 1295.48957
    1257 0.000795545 1024.69178 1299.89782
    1285 0.00077821 1024.53953 1304.42091
    1241 0.000805802 1024.38736 1309.05531
    1172 0.000853242 1024.23527 1313.79789
    1231 0.000812348 1024.08325 1318.6435
    1254 0.000797448 1023.93131 1323.58742
    1258 0.000794913 1023.77944 1328.62361
    1354 0.000738552 1023.62765 1333.74602
    1327 0.00075358 1023.47594 1338.94723
    1285 0.00077821 1023.3243 1344.22067
    1309 0.000763942 1023.17274 1349.55816
    1307 0.000765111 1023.02125 1354.95187
    1325 0.000754717 1022.86984 1360.39391
    1264 0.000791139 1022.7185 1365.87591
    1332 0.000750751 1022.56724 1371.39061
    1337 0.000747943 1022.41606 1376.92995
    1361 0.000734754 1022.26494 1382.48772
    1251 0.000799361 1022.11391 1388.05725
    1318 0.000758725 1021.96294 1393.63378
    1472 0.000679348 1021.81205 1399.21249
    1373 0.000728332 1021.66124 1404.79033
    1351 0.000740192 1021.51049 1410.36614
    1345 0.000743494 1021.35982 1415.93808
    1380 0.000724638 1021.20923 1421.50804
    1380 0.000724638 1021.0587 1427.07654
    1491 0.000670691 1020.90825 1432.64785
    1414 0.000707214 1020.75788 1438.22543
    1456 0.000686813 1020.60757 1443.81511
    1418 0.000705219 1020.45734 1449.42188
    1401 0.000713776 1020.30718 1455.05375
    1393 0.000717875 1020.15709 1460.7165
    1436 0.000696379 1020.00707 1466.41879
    1438 0.00069541 1019.85713 1472.16674
    1444 0.000692521 1019.70726 1477.96834
    1453 0.000688231 1019.55745 1483.83055
    1479 0.000676133 1019.40772 1489.75881
    1560 0.000641026 1019.25806 1495.76047
    1522 0.00065703 1019.10847 1501.83762
    1583 0.000631712 1018.95895 1507.99644
    1468 0.000681199 1018.80951 1514.2367
    1527 0.000654879 1018.66013 1520.56103
    1513 0.000660939 1018.51082 1526.96754
    1527 0.000654879 1018.36158 1533.45492
    1548 0.000645995 1018.21241 1540.01803
    1550 0.000645161 1018.06331 1546.65313
    1625 0.000615385 1017.91428 1553.3509
    1562 0.000640205 1017.76532 1560.10421
    1620 0.000617284 1017.61643 1566.90127
    1580 0.000632911 1017.4676 1573.73175
    1626 0.000615006 1017.31885 1580.58197
    1689 0.000592066 1017.17016 1587.43726
    1672 0.000598086 1017.02154 1594.28395
    1654 0.000604595 1016.87299 1601.10459
    1672 0.000598086 1016.72451 1607.88482
    1653 0.000604961 1016.57609 1614.60655
    1651 0.000605694 1016.42775 1621.25343
    1719 0.000581734 1016.27947 1627.80867
    1674 0.000597372 1016.13125 1634.2546
    1745 0.000573066 1015.98311 1640.57426
    1675 0.000597015 1015.83503 1646.75088
    1710 0.000584795 1015.68701 1652.76655
    1712 0.000584112 1015.53907 1658.60352
    1723 0.000580383 1015.39119 1664.24515
    1776 0.000563063 1015.24337 1669.67278
    1657 0.0006035 1015.09563 1674.8695
    1757 0.000569152 1014.94794 1679.81594
    1813 0.000551572 1014.80033 1684.49598
    1749 0.000571755 1014.65277 1688.89095
    1755 0.000569801 1014.50529 1692.98435
    1695 0.000589971 1014.35786 1696.76078
    1711 0.000584454 1014.21051 1700.20416
    1687 0.000592768 1014.06322 1703.30316
    1765 0.000566572 1013.91599 1706.04435
    1740 0.000574713 1013.76882 1708.42054
    1753 0.000570451 1013.62172 1710.42376
    1780 0.000561798 1013.47469 1712.05091
    1758 0.000568828 1013.32771 1713.29967
    1699 0.000588582 1013.18081 1714.17334
    1807 0.000553403 1013.03396 1714.67437
    1805 0.000554017 1012.88718 1714.81217
    1757 0.000569152 1012.74046 1714.5943
    1786 0.00055991 1012.5938 1714.0349
    1698 0.000588928 1012.44721 1713.14752
    1715 0.00058309 1012.30068 1711.94782
    1754 0.000570125 1012.15421 1710.45527
    1714 0.000583431 1012.0078 1708.68746
    1749 0.000571755 1011.86146 1706.6674
    1708 0.00058548 1011.71517 1704.41462
    1753 0.000570451 1011.56895 1701.95314
    1714 0.000583431 1011.42279 1699.30513
    1737 0.000575705 1011.27669 1696.4956
    1712 0.000584112 1011.13065 1693.54754
    1677 0.000596303 1010.98467 1690.48727
    1668 0.00059952 1010.83876 1687.33824
    1691 0.000591366 1010.6929 1684.1266
    1695 0.000589971 1010.5471 1680.87627
    1604 0.000623441 1010.40137 1677.61271
    1646 0.000607533 1010.25569 1674.36061
    1608 0.000621891 1010.11007 1671.14292
    1668 0.00059952 1009.96452 1667.98422
    1694 0.000590319 1009.81902 1664.90474
    1668 0.00059952 1009.67358 1661.92782
    1721 0.000581058 1009.5282 1659.07105
    1631 0.000613121 1009.38288 1656.3539
    1716 0.000582751 1009.23762 1653.79205
    1715 0.00058309 1009.09241 1651.40105
    1656 0.000603865 1008.94727 1649.19223
    1671 0.000598444 1008.80218 1647.17779
    1648 0.000606796 1008.65715 1645.36493
    1606 0.000622665 1008.51218 1643.76114
    1666 0.00060024 1008.36727 1642.36968
    1637 0.000610874 1008.22241 1641.19384
    1653 0.000604961 1008.07761 1640.2334
    1680 0.000595238 1007.93287 1639.48683
    1663 0.000601323 1007.78818 1638.95153
    1756 0.000569476 1007.64355 1638.6213
    1703 0.000587199 1007.49898 1638.4914
    1624 0.000615764 1007.35447 1638.55234
    1596 0.000626566 1007.21001 1638.79726
    1623 0.000616143 1007.0656 1639.21455
    1600 0.000625 1006.92125 1639.79542
    1695 0.000589971 1006.77696 1640.52614
    1660 0.00060241 1006.63272 1641.39745
    1662 0.000601685 1006.48854 1642.39426
    1638 0.000610501 1006.34442 1643.50567
    1604 0.000623441 1006.20034 1644.71585
    1605 0.000623053 1006.05633 1646.01275
    1559 0.000641437 1005.91236 1647.37968
    1607 0.000622278 1005.76845 1648.80315
    1579 0.000633312 1005.6246 1650.26591
    1574 0.000635324 1005.4808 1651.75196
    1639 0.000610128 1005.33705 1653.243
    1569 0.000637349 1005.19336 1654.72165
    1680 0.000595238 1005.04972 1656.16953
    1564 0.000639386 1004.90613 1657.56687
    1597 0.000626174 1004.7626 1658.8949
    1612 0.000620347 1004.61912 1660.13338
    1713 0.000583771 1004.47569 1661.26429
    1592 0.000628141 1004.33232 1662.26727
    1665 0.000600601 1004.189 1663.12572
    1630 0.000613497 1004.04572 1663.82156
    1587 0.00063012 1003.90251 1664.3406
    1605 0.000623053 1003.75934 1664.66819
    1623 0.000616143 1003.61622 1664.79321
    1585 0.000630915 1003.47316 1664.70571
    1631 0.000613121 1003.33015 1664.39863
    1564 0.000639386 1003.18719 1663.86721
    1605 0.000623053 1003.04428 1663.10932
    1543 0.000648088 1002.90142 1662.12433
    1533 0.000652316 1002.75861 1660.91663
    1609 0.000621504 1002.61585 1659.48869
    1622 0.000616523 1002.47314 1657.84989
    1559 0.000641437 1002.33048 1656.0064
    1571 0.000636537 1002.18787 1653.97038
    1671 0.000598444 1002.04531 1651.75161
    1598 0.000625782 1001.9028 1649.36464
    1578 0.000633714 1001.76034 1646.82062
    1706 0.000586166 1001.61793 1644.13553
    1608 0.000621891 1001.47557 1641.32122
    1675 0.000597015 1001.33325 1638.39462
    1611 0.000620732 1001.19099 1635.36741
    1658 0.000603136 1001.04877 1632.25569
    1653 0.000604961 1000.9066 1629.07225
    1688 0.000592417 1000.76448 1625.83097
    1526 0.000655308 1000.62241 1622.5464
    1656 0.000603865 1000.48039 1619.22917
    1668 0.00059952 1000.33841 1615.89489
    1655 0.00060423 1000.19648 1612.55289
    1640 0.000609756 1000.05459 1609.21776
    1668 0.00059952 999.91276 1605.89849
    1626 0.000615006 999.77097 1602.6079
    1650 0.000606061 999.62923 1599.35462
    1721 0.000581058 999.48753 1596.15013
    1673 0.000597729 999.34588 1593.00178
    1554 0.000643501 999.20428 1589.91969
    1621 0.000616903 999.06272 1586.90977
    1664 0.000600962 998.9212 1583.98032
    1613 0.000619963 998.77974 1581.13706
    1660 0.00060241 998.63832 1578.38573
    1618 0.000618047 998.49694 1575.73117
    1720 0.000581395 998.35561 1573.17696
    1612 0.000620347 998.21432 1570.72809
    1641 0.000609385 998.07308 1568.38631
    1654 0.000604595 997.93188 1566.15528
    1750 0.000571429 997.79073 1564.03702
    1608 0.000621891 997.64962 1562.03357
    1605 0.000623053 997.50855 1560.1471
    1634 0.000611995 997.36753 1558.37917
    1569 0.000637349 997.22655 1556.73135
    1621 0.000616903 997.08562 1555.2057
    1658 0.000603136 996.94473 1553.80348
    1666 0.00060024 996.80388 1552.5269
    1623 0.000616143 996.66307 1551.3785
    1550 0.000645161 996.52231 1550.3598
    1611 0.000620732 996.38159 1549.47433
    1627 0.000614628 996.24091 1548.72431
    1546 0.000646831 996.10027 1548.11276
    1572 0.000636132 995.95968 1547.64288
    1558 0.000641849 995.81912 1547.31786
    1556 0.000642674 995.67861 1547.14232
    1601 0.00062461 995.53814 1547.11818
    1601 0.00062461 995.39771 1547.25054
    1533 0.000652316 995.25732 1547.54131
    1542 0.000648508 995.11698 1547.99493
    1512 0.000661376 994.97667 1548.61312
    1464 0.00068306 994.8364 1549.3986
    1588 0.000629723 994.69618 1550.35305
    1495 0.000668896 994.55599 1551.47845
    1510 0.000662252 994.41585 1552.77341
    1516 0.000659631 994.27574 1554.23916
    1509 0.000662691 994.13567 1555.87289
    1495 0.000668896 993.99565 1557.67254
    1550 0.000645161 993.85566 1559.6338
    1495 0.000668896 993.71571 1561.75134
    1517 0.000659196 993.5758 1564.02025
    1496 0.000668449 993.43593 1566.43067
    1588 0.000629723 993.2961 1568.97541
    1513 0.000660939 993.1563 1571.64244
    1540 0.000649351 993.01655 1574.42114
    1512 0.000661376 992.87683 1577.29697
    1600 0.000625 992.73715 1580.25696
    1468 0.000681199 992.5975 1583.28376
    1452 0.000688705 992.4579 1586.36322
    1462 0.000683995 992.31833 1589.47561
    1467 0.000681663 992.1788 1592.60494
    1531 0.000653168 992.0393 1595.73164
    1584 0.000631313 991.89985 1598.83777
    1496 0.000668449 991.76043 1601.904
    1498 0.000667557 991.62104 1604.91236
    1448 0.000690608 991.48169 1607.84481
    1495 0.000668896 991.34238 1610.68341
    1461 0.000684463 991.2031 1613.4135
    1461 0.000684463 991.06386 1616.01783
    1484 0.000673854 990.92465 1618.48364
    1380 0.000724638 990.78548 1620.79673
    1425 0.000701754 990.64635 1622.94686
    1499 0.000667111 990.50725 1624.92252
    1461 0.000684463 990.36818 1626.71659
    1489 0.000671592 990.22915 1628.3205
    1457 0.000686342 990.09015 1629.729
    1458 0.000685871 989.95119 1630.93812
    1477 0.000677048 989.81226 1631.94386
    1477 0.000677048 989.67336 1632.74519
    1398 0.000715308 989.5345 1633.34008
    1480 0.000675676 989.39567 1633.72999
    1465 0.000682594 989.25688 1633.91435
    1417 0.000705716 989.11812 1633.89696
    1555 0.000643087 988.97939 1633.67816
    1383 0.000723066 988.84069 1633.26258
    1468 0.000681199 988.70203 1632.6531
    1505 0.000664452 988.5634 1631.85405
    1493 0.000669792 988.4248 1630.86944
    1462 0.000683995 988.28623 1629.70426
    1578 0.000633714 988.14769 1628.36358
    1391 0.000718907 988.00919 1626.85143
    1417 0.000705716 987.87072 1625.1751
    1495 0.000668896 987.73228 1623.33822
    1547 0.000646412 987.59387 1621.34857
    1468 0.000681199 987.45549 1619.14513
    1354 0.000738552 987.31714 1616.86689
    1435 0.000696864 987.17882 1614.45356
    1494 0.000669344 987.04053 1611.91314
    1427 0.000700771 986.90228 1609.25244
    1475 0.000677966 986.76405 1606.47935
    1361 0.000734754 986.62585 1603.56985
    1362 0.000734214 986.48768 1600.59658
    1376 0.000726744 986.34955 1597.53667
    1492 0.000670241 986.21144 1594.3979
    1500 0.000666667 986.07336 1591.19085
    1445 0.000692042 985.93531 1587.92241
    1461 0.000684463 985.79728 1584.60445
    1547 0.000646412 985.65929 1581.24335
    1478 0.00067659 985.52133 1577.8499
    1509 0.000662691 985.38339 1574.43085
    1420 0.000704225 985.24548 1570.99558
    1531 0.000653168 985.1076 1567.55053
    1496 0.000668449 984.96975 1564.103
    1567 0.000638162 984.83192 1560.65904
    1508 0.00066313 984.69412 1557.22349
    1514 0.000660502 984.55635 1553.80143
    1527 0.000654879 984.41861 1550.39617
    1597 0.000626174 984.28089 1547.01164
    1496 0.000668449 984.1432 1543.64916
    1475 0.000677966 984.00553 1540.31174
    1571 0.000636537 983.8679 1536.99927
    1534 0.00065189 983.73028 1533.71408
    1546 0.000646831 983.5927 1530.45512
    1527 0.000654879 983.45514 1527.22357
    1540 0.000649351 983.3176 1524.01863
    1503 0.000665336 983.18009 1520.84114
    1552 0.00064433 983.04261 1517.69045
    1515 0.000660066 982.90515 1514.56722
    1479 0.000676133 982.76771 1511.47189
    1477 0.000677048 982.6303 1508.40412
    1512 0.000661376 982.49292 1505.36639
    1509 0.000662691 982.35556 1502.35858
    1479 0.000676133 982.21822 1499.38335
    1521 0.000657462 982.08091 1496.44167
    1490 0.000671141 981.94362 1493.537
    1572 0.000636132 981.80635 1490.67076
    1464 0.00068306 981.66911 1487.8465
    1478 0.00067659 981.53189 1485.06658
    1529 0.000654022 981.39469 1482.33426
    1608 0.000621891 981.25752 1479.65255
    1573 0.000635728 981.12036 1477.02431
    1548 0.000645995 980.98324 1474.45341
    1551 0.000644745 980.84613 1471.94154
    1578 0.000633714 980.70905 1469.4929
    1509 0.000662691 980.57198 1467.1086
    1495 0.000668896 980.43494 1464.79292
    1518 0.000658762 980.29792 1462.54682
    1508 0.00066313 980.16093 1460.37365
    1550 0.000645161 980.02395 1458.27463
    1523 0.000656599 979.88699 1456.253
    1484 0.000673854 979.75006 1454.30966
    1485 0.000673401 979.61314 1452.44774
    1582 0.000632111 979.47625 1450.66813
    1452 0.000688705 979.33938 1448.97303
    1554 0.000643501 979.20252 1447.36434
    1624 0.000615764 979.06569 1445.84317
    1534 0.00065189 978.92888 1444.41227
    1540 0.000649351 978.79208 1443.07139
    1538 0.000650195 978.65531 1441.82326
    1569 0.000637349 978.51855 1440.66772
    1535 0.000651466 978.38182 1439.60638
    1581 0.000632511 978.2451 1438.63823
    1517 0.000659196 978.1084 1437.76412
    1580 0.000632911 977.97172 1436.98244
    1494 0.000669344 977.83506 1436.29271
    1532 0.000652742 977.69842 1435.69236
    1572 0.000636132 977.56179 1435.17967
    1547 0.000646412 977.42518 1434.75091
    1540 0.000649351 977.28859 1434.40272
    1536 0.000651042 977.15202 1434.13048
    1521 0.000657462 977.01546 1433.92898
    1501 0.000666223 976.87893 1433.79311
    1527 0.000654879 976.7424 1433.71585
    1516 0.000659631 976.6059 1433.69163
    1485 0.000673401 976.46941 1433.7116
    1483 0.000674309 976.33294 1433.76971
    1517 0.000659196 976.19648 1433.85653
    1477 0.000677048 976.06004 1433.96538
    1549 0.000645578 975.92362 1434.08623
    1530 0.000653595 975.78721 1434.21202
    1508 0.00066313 975.65082 1434.33294
    1467 0.000681663 975.51444 1434.44185
    1511 0.000661813 975.37808 1434.52938
    1482 0.000674764 975.24173 1434.58885
    1555 0.000643087 975.10539 1434.61141
    1551 0.000644745 974.96908 1434.59103
    1503 0.000665336 974.83277 1434.5202
    1497 0.000668003 974.69648 1434.39346
    1548 0.000645995 974.56021 1434.20495
    1516 0.000659631 974.42394 1433.94971
    1409 0.000709723 974.28769 1433.6238
    1545 0.000647249 974.15146 1433.22261
    1547 0.000646412 974.01524 1432.74458
    1465 0.000682594 973.87903 1432.18601
    1524 0.000656168 973.74283 1431.54664
    1604 0.000623441 973.60665 1430.82444
    1510 0.000662252 973.47048 1430.0207
    1472 0.000679348 973.33432 1429.1347
    1506 0.000664011 973.19817 1428.16968
    1530 0.000653595 973.06204 1427.12624
    1523 0.000656599 972.92592 1426.00896
    1569 0.000637349 972.78981 1424.82073
    1502 0.000665779 972.65371 1423.56694
    1452 0.000688705 972.51762 1422.25224
    1563 0.000639795 972.38154 1420.88319
    1474 0.000678426 972.24548 1419.46596
    1524 0.000656168 972.10942 1418.00716
    1559 0.000641437 971.97338 1416.51505
    1506 0.000664011 971.83735 1414.99654
    1420 0.000704225 971.70132 1413.46012
    1541 0.000648929 971.56531 1411.9136
    1513 0.000660939 971.4293 1410.36553
    1467 0.000681663 971.29331 1408.82386
    1506 0.000664011 971.15733 1407.29707
    1482 0.000674764 971.02135 1405.79323
    1521 0.000657462 970.88538 1404.32076
    1496 0.000668449 970.74943 1402.88764
    1455 0.000687285 970.61348 1401.50211
    1417 0.000705716 970.47754 1400.17128
    1427 0.000700771 970.34161 1398.90407
    1433 0.000697837 970.20568 1397.7071
    1496 0.000668449 970.06977 1396.58837
    1478 0.00067659 969.93386 1395.55492
    1466 0.000682128 969.79796 1394.61417
    1526 0.000655308 969.66207 1393.77251
    1435 0.000696864 969.52619 1393.03715
    1534 0.00065189 969.39031 1392.41355
    1523 0.000656599 969.25444 1391.90825
    1561 0.000640615 969.11857 1391.52588
    1545 0.000647249 968.98272 1391.27194
    1526 0.000655308 968.84687 1391.14982
    1562 0.000640205 968.71102 1391.16465
    1617 0.000618429 968.57518 1391.31905
    1561 0.000640615 968.43935 1391.61494
    1564 0.000639386 968.30353 1392.05478
    1558 0.000641849 968.1677 1392.63854
    1511 0.000661813 968.03189 1393.36716
    1523 0.000656599 967.89608 1394.23961
    1576 0.000634518 967.76027 1395.25537
    1525 0.000655738 967.62447 1396.41099
    1561 0.000640615 967.48868 1397.70215
    1583 0.000631712 967.35288 1399.1294
    1551 0.000644745 967.2171 1400.68654
    1491 0.000670691 967.08131 1402.36734
    1590 0.000628931 966.94553 1404.16647
    1640 0.000609756 966.80976 1406.07732
    1581 0.000632511 966.67399 1408.09086
    1526 0.000655308 966.53822 1410.20226
    1691 0.000591366 966.40245 1412.4011
    1572 0.000636132 966.26669 1414.67913
    1566 0.00063857 966.13093 1417.02594
    1616 0.000618812 965.99517 1419.43261
    1574 0.000635324 965.85942 1421.88786
    1613 0.000619963 965.72367 1424.38226
    1665 0.000600601 965.58792 1426.90377
    1620 0.000617284 965.45217 1429.44304
    1621 0.000616903 965.31642 1431.98755
    1593 0.000627746 965.18068 1434.52782
    1489 0.000671592 965.04493 1437.05175
    1548 0.000645995 964.90919 1439.54925
    1556 0.000642674 964.77345 1442.01008
    1609 0.000621504 964.63771 1444.42335
    1612 0.000620347 964.50197 1446.77998
    1569 0.000637349 964.36623 1449.06955
    1626 0.000615006 964.23049 1451.28407
    1605 0.000623053 964.09475 1453.41412
    1624 0.000615764 963.95901 1455.45265
    1549 0.000645578 963.82328 1457.39165
    1581 0.000632511 963.68754 1459.22487
    1551 0.000644745 963.5518 1460.94592
    1582 0.000632111 963.41606 1462.55013
    1587 0.00063012 963.28031 1464.03195
    1516 0.000659631 963.14457 1465.38854
    1633 0.00061237 963.00883 1466.61572
    1589 0.000629327 962.87308 1467.71207
    1542 0.000648508 962.73733 1468.67532
    1563 0.000639795 962.60159 1469.50489
    1550 0.000645161 962.46583 1470.20104
    1549 0.000645578 962.33008 1470.76369
    1486 0.000672948 962.19433 1471.19496
    1550 0.000645161 962.05857 1471.4961
    1591 0.000628536 961.92281 1471.67042
    1494 0.000669344 961.78704 1471.72071
    1566 0.00063857 961.65128 1471.65108
    1585 0.000630915 961.51551 1471.4654
    1528 0.00065445 961.37973 1471.16858
    1496 0.000668449 961.24395 1470.76492
    1526 0.000655308 961.10817 1470.25993
    1486 0.000672948 960.97239 1469.65857
    1585 0.000630915 960.8366 1468.96607
    1514 0.000660502 960.70081 1468.18813
    1440 0.000694444 960.56501 1467.3293
    1609 0.000621504 960.4292 1466.39509
    1584 0.000631313 960.2934 1465.38996
    1538 0.000650195 960.15758 1464.31897
    1633 0.00061237 960.02177 1463.1862
    1601 0.00062461 959.88594 1461.99626
    1607 0.000622278 959.75011 1460.7527
    1672 0.000598086 959.61428 1459.45969
    1600 0.000625 959.47844 1458.12036
    1538 0.000650195 959.34259 1456.73785
    1643 0.000608643 959.20674 1455.31548
    1650 0.000606061 959.07088 1453.85531
    1596 0.000626566 958.93501 1452.36014
    1624 0.000615764 958.79914 1450.83143
    1605 0.000623053 958.66325 1449.27153
    1591 0.000628536 958.52737 1447.68124
    1670 0.000598802 958.39147 1446.06132
    1593 0.000627746 958.25557 1444.41266
    1607 0.000622278 958.11966 1442.73473
    1628 0.000614251 957.98374 1441.02763
    1706 0.000586166 957.84781 1439.29007
    1542 0.000648508 957.71188 1437.52075
    1666 0.00060024 957.57593 1435.71805
    1675 0.000597015 957.43998 1433.87953
    1612 0.000620347 957.30402 1432.00252
    1637 0.000610874 957.16805 1430.08494
    1584 0.000631313 957.03207 1428.12268
    1605 0.000623053 956.89608 1426.11325
    1499 0.000667111 956.76008 1424.05262
    1690 0.000591716 956.62407 1421.93794
    1614 0.000619579 956.48806 1419.76571
    1579 0.000633312 956.35203 1417.53254
    1554 0.000643501 956.21599 1415.23625
    1627 0.000614628 956.07994 1412.87306
    1589 0.000629327 955.94388 1410.44221
    1522 0.00065703 955.80781 1407.94049
    1559 0.000641437 955.67173 1405.3681
    1493 0.000669792 955.53564 1402.72308
    1594 0.000627353 955.39953 1400.00615
    1589 0.000629327 955.26342 1397.21685
    1567 0.000638162 955.12729 1394.35743
    1534 0.00065189 954.99115 1391.42799
    1507 0.00066357 954.855 1388.43176
    1485 0.000673401 954.71883 1385.37055
    1473 0.000678887 954.58266 1382.24757
    1531 0.000653168 954.44647 1379.06653
    1511 0.000661813 954.31027 1375.8306
    1463 0.000683527 954.17405 1372.54482
    1384 0.000722543 954.03782 1369.21192
    1490 0.000671141 953.90158 1365.83816
    1449 0.000690131 953.76533 1362.42627
    1403 0.000712758 953.62906 1358.98267
    1423 0.000702741 953.49278 1355.51034
    1434 0.00069735 953.35648 1352.01538
    1337 0.000747943 953.22017 1348.50107
    1350 0.000740741 953.08385 1344.97312
    1357 0.00073692 952.94751 1341.43495
    1342 0.000745156 952.81115 1337.89175
    1370 0.000729927 952.67478 1334.34682
    1336 0.000748503 952.5384 1330.80527
    1448 0.000690608 952.402 1327.27053
    1383 0.000723066 952.26558 1323.74666
    1287 0.000777001 952.12915 1320.23831
    1346 0.000742942 951.9927 1316.74802
    1314 0.000761035 951.85624 1313.28117
    1332 0.000750751 951.71976 1309.84013
    1346 0.000742942 951.58326 1306.4301
    1316 0.000759878 951.44675 1303.05356
    1324 0.000755287 951.31022 1299.71545
    1259 0.000794281 951.17368 1296.41849
    1360 0.000735294 951.03711 1293.16737
    1337 0.000747943 950.90053 1289.96509
    1247 0.000801925 950.76393 1286.81571
    1337 0.000747943 950.62732 1283.72244
    1254 0.000797448 950.49068 1280.68948
    1353 0.000739098 950.35403 1277.71977
    1247 0.000801925 950.21736 1274.81706
    1192 0.000838926 950.08067 1271.98474
    1288 0.000776398 949.94397 1269.22555
    1250 0.0008 949.80724 1266.54329
    1249 0.000800641 949.6705 1263.9403
    1275 0.000784314 949.53373 1261.42006
    1332 0.000750751 949.39695 1258.98468
    1253 0.000798085 949.26015 1256.63735
    1227 0.000814996 949.12332 1254.38001
    1255 0.000796813 948.98648 1252.21526
    1208 0.000827815 948.84962 1250.14522
    1261 0.000793021 948.71274 1248.17162
    1162 0.000860585 948.57583 1246.29648
    1225 0.000816327 948.43891 1244.52175
    1211 0.000825764 948.30197 1242.84856
    1207 0.0008285 948.165 1241.27897
    1249 0.000800641 948.02802 1239.81384
    1292 0.000773994 947.89101 1238.4545
    1177 0.000849618 947.75398 1237.20217
    1304 0.000766871 947.61693 1236.05767
    1294 0.000772798 947.47986 1235.02198
    1249 0.000800641 947.34276 1234.09565
    1294 0.000772798 947.20565 1233.27937
    1265 0.000790514 947.06851 1232.57343
    1252 0.000798722 946.93135 1231.97807
    1201 0.000832639 946.79416 1231.49343
    1295 0.000772201 946.65696 1231.1189
    1251 0.000799361 946.51973 1230.85453
    1285 0.00077821 946.38247 1230.69936
    1307 0.000765111 946.2452 1230.6524
    1247 0.000801925 946.1079 1230.71299
    1242 0.000805153 945.97057 1230.87894
    1262 0.000792393 945.83322 1231.14895
    1313 0.000761615 945.69585 1231.52067
    1326 0.000754148 945.55845 1231.99174
    1240 0.000806452 945.42103 1232.55945
    1277 0.000783085 945.28359 1233.22067
    1275 0.000784314 945.14612 1233.97207
    1245 0.000803213 945.00862 1234.80992
    1300 0.000769231 944.8711 1235.73024
    1265 0.000790514 944.73355 1236.72872
    1288 0.000776398 944.59598 1237.80072
    1214 0.000823723 944.45838 1238.94176
    1255 0.000796813 944.32076 1240.14622
    1284 0.000778816 944.18311 1241.40929
    1304 0.000766871 944.04543 1242.72575
    1260 0.000793651 943.90773 1244.08958
    1274 0.000784929 943.77 1245.49582
    1235 0.000809717 943.63224 1246.93847
    1299 0.000769823 943.49446 1248.41211
    1328 0.000753012 943.35665 1249.91132
    1298 0.000770416 943.21881 1251.4305
    1243 0.000804505 943.08095 1252.96471
    1279 0.000781861 942.94305 1254.50843
    1210 0.000826446 942.80513 1256.05745
    1242 0.000805153 942.66718 1257.60668
    1261 0.000793021 942.5292 1259.15224
    1296 0.000771605 942.3912 1260.69004
    1160 0.000862069 942.25316 1262.21645
    1202 0.000831947 942.1151 1263.72835
    1241 0.000805802 941.97701 1265.2228
    1216 0.000822368 941.83889 1266.69731
    1267 0.000789266 941.70073 1268.14991
    1268 0.000788644 941.56255 1269.5787
    1259 0.000794281 941.42434 1270.98221
    1282 0.000780031 941.2861 1272.35973
    1225 0.000816327 941.14783 1273.71012
    1213 0.000824402 941.00953 1275.03342
    1226 0.000815661 940.8712 1276.32891
    1182 0.000846024 940.73284 1277.59777
    1266 0.000789889 940.59444 1278.83922
    1274 0.000784929 940.45602 1280.0552
    1282 0.000780031 940.31757 1281.24566
    1219 0.000820345 940.17908 1282.4126
    1309 0.000763942 940.04056 1283.55688
    1237 0.000808407 939.90201 1284.68033
    1292 0.000773994 939.76343 1285.78482
    1203 0.000831255 939.62482 1286.87247
    1237 0.000808407 939.48617 1287.94545
    1249 0.000800641 939.34749 1289.00638
    1211 0.000825764 939.20878 1290.05813
    1198 0.000834725 939.07004 1291.10344
    1247 0.000801925 938.93126 1292.1457
    1252 0.000798722 938.79245 1293.18791
    1196 0.00083612 938.65361 1294.23445
    1228 0.000814332 938.51473 1295.28798
    1255 0.000796813 938.37582 1296.35371
    1180 0.000847458 938.23688 1297.43418
    1235 0.000809717 938.0979 1298.53506
    1247 0.000801925 937.95888 1299.65902
    1247 0.000801925 937.81984 1300.81175
    1182 0.000846024 937.68076 1301.99602
    1214 0.000823723 937.54164 1303.21671
    1332 0.000750751 937.40249 1304.47703
    1270 0.000787402 937.2633 1305.78119
    1213 0.000824402 937.12408 1307.13196
    1276 0.000783699 936.98482 1308.53292
    1216 0.000822368 936.84553 1309.98598
    1247 0.000801925 936.7062 1311.49384
    1246 0.000802568 936.56683 1313.05773
    1204 0.000830565 936.42743 1314.67845
    1260 0.000793651 936.288 1316.3572
    1287 0.000777001 936.14852 1318.09253
    1269 0.000788022 936.00901 1319.88465
    1213 0.000824402 935.86946 1321.7304
    1245 0.000803213 935.72988 1323.62887
    1232 0.000811688 935.59026 1325.57509
    1304 0.000766871 935.4506 1327.5665
    1276 0.000783699 935.3109 1329.59702
    1302 0.000768049 935.17116 1331.66215
    1317 0.000759301 935.03139 1333.7545
    1220 0.000819672 934.89158 1335.86841
    1265 0.000790514 934.75173 1337.99491
    1274 0.000784929 934.61184 1340.12728
    1277 0.000783085 934.47191 1342.25555
    1340 0.000746269 934.33195 1344.37177
    1285 0.00077821 934.19194 1346.46651
    1315 0.000760456 934.0519 1348.52995
    1282 0.000780031 933.91181 1350.55321
    1304 0.000766871 933.77169 1352.52611
    1341 0.000745712 933.63153 1354.44019
    1265 0.000790514 933.49132 1356.2854
    1284 0.000778816 933.35108 1358.05428
    1310 0.000763359 933.21079 1359.73755
    1259 0.000794281 933.07047 1361.32847
    1270 0.000787402 932.9301 1362.81914
    1351 0.000740192 932.7897 1364.20427
    1353 0.000739098 932.64925 1365.47723
    1292 0.000773994 932.50876 1366.63417
    1311 0.000762777 932.36823 1367.67009
    1270 0.000787402 932.22766 1368.58255
    1344 0.000744048 932.08705 1369.36822
    1282 0.000780031 931.94639 1370.02592
    1319 0.00075815 931.80569 1370.55381
    1295 0.000772201 931.66495 1370.95197
    1320 0.000757576 931.52417 1371.22011
    1307 0.000765111 931.38335 1371.35918
    1288 0.000776398 931.24248 1371.37026
    1298 0.000770416 931.10157 1371.25499
    1281 0.00078064 930.96061 1371.0156
    1339 0.000746826 930.81962 1370.65471
    1319 0.00075815 930.67857 1370.17512
    1269 0.000788022 930.53749 1369.58045
    1296 0.000771605 930.39636 1368.8741
    1330 0.00075188 930.25519 1368.06042
    1311 0.000762777 930.11397 1367.14385
    1296 0.000771605 929.97271 1366.12842
    1330 0.00075188 929.8314 1365.0202
    1307 0.000765111 929.69005 1363.82317
    1372 0.000728863 929.54865 1362.54417
    1389 0.000719942 929.40721 1361.18758
    1395 0.000716846 929.26572 1359.76058
    1303 0.00076746 929.12419 1358.2681
    1344 0.000744048 928.98261 1356.71737
    1391 0.000718907 928.84099 1355.1137
    1356 0.000737463 928.69932 1353.46431
    1335 0.000749064 928.5576 1351.77449
    1346 0.000742942 928.41584 1350.05146
    1304 0.000766871 928.27403 1348.30033
    1293 0.000773395 928.13217 1346.52786
    1308 0.000764526 927.99027 1344.73911
    1282 0.000780031 927.84832 1342.94013
    1265 0.000790514 927.70632 1341.13594
    1315 0.000760456 927.56427 1339.3308
    1309 0.000763942 927.42218 1337.5302
    1337 0.000747943 927.28003 1335.73699
    1367 0.000731529 927.13785 1333.956
    1357 0.00073692 926.99561 1332.18935
    1287 0.000777001 926.85332 1330.4409
    1368 0.000730994 926.71099 1328.71181
    1317 0.000759301 926.5686 1327.00482
    1469 0.000680735 926.42617 1325.32042
    1337 0.000747943 926.28369 1323.66034
    1362 0.000734214 926.14115 1322.02413
    1356 0.000737463 925.99857 1320.4127
    1308 0.000764526 925.85594 1318.82498
    1351 0.000740192 925.71326 1317.26094
    1349 0.00074129 925.57053 1315.71927
    1320 0.000757576 925.42775 1314.19871
    1347 0.00074239 925.28492 1312.69814
    1315 0.000760456 925.14204 1311.21539
    1384 0.000722543 924.9991 1309.74948
    1313 0.000761615 924.85612 1308.29795
    1328 0.000753012 924.71308 1306.85972
    1283 0.000779423 924.57 1305.43199
    1306 0.000765697 924.42686 1304.01414
    1295 0.000772201 924.28367 1302.6034
    1306 0.000765697 924.14043 1301.19919
    1328 0.000753012 923.99713 1299.79902
    1315 0.000760456 923.85379 1298.40275
    1325 0.000754717 923.71039 1297.00807
    1237 0.000808407 923.56694 1295.61508
    1308 0.000764526 923.42344 1294.22222
    1266 0.000789889 923.27988 1292.82935
    1319 0.00075815 923.13627 1291.43579
    1278 0.000782473 922.99261 1290.04108
    1267 0.000789266 922.84889 1288.64554
    1294 0.000772798 922.70512 1287.24875
    1290 0.000775194 922.56129 1285.85117
    1288 0.000776398 922.41742 1284.45248
    1226 0.000815661 922.27348 1283.0538
    1225 0.000816327 922.1295 1281.65429
    1218 0.000821018 921.98546 1280.25564
    1261 0.000793021 921.84136 1278.85703
    1291 0.000774593 921.69721 1277.46017
    1144 0.000874126 921.553 1276.06425
    1302 0.000768049 921.40874 1274.67093
    1291 0.000774593 921.26442 1273.27954
    1318 0.000758725 921.12005 1271.89146
    1258 0.000794913 920.97562 1270.50638
    1286 0.000777605 920.83114 1269.12501
    1263 0.000791766 920.6866 1267.7477
    1302 0.000768049 920.542 1266.37477
    1165 0.000858369 920.39735 1265.00692
    1183 0.000845309 920.25264 1263.64392
    1242 0.000805153 920.10787 1262.28721
    1263 0.000791766 919.96304 1260.93627
    1192 0.000838926 919.81816 1259.59275
    1218 0.000821018 919.67322 1258.25643
    1182 0.000846024 919.52823 1256.92909
    1286 0.000777605 919.38317 1255.61071
    1186 0.00084317 919.23806 1254.30315
    1233 0.00081103 919.09289 1253.00689
    1268 0.000788644 918.94766 1251.72378
    1193 0.000838223 918.80237 1250.4547
    1232 0.000811688 918.65702 1249.20127
    1244 0.000803859 918.51162 1247.96502
    1282 0.000780031 918.36615 1246.7474
    1162 0.000860585 918.22063 1245.5501
    1249 0.000800641 918.07505 1244.37418
    1259 0.000794281 917.9294 1243.22184
    1197 0.000835422 917.7837 1242.09361
    1308 0.000764526 917.63794 1240.99171
    1249 0.000800641 917.49212 1239.91665
    1192 0.000838926 917.34623 1238.87016
    1233 0.00081103 917.20029 1237.85255
    1290 0.000775194 917.05429 1236.86509
    1233 0.00081103 916.90822 1235.90811
    1261 0.000793021 916.76209 1234.98222
    1265 0.000790514 916.61591 1234.08758
    1242 0.000805153 916.46966 1233.22419
    1258 0.000794913 916.32335 1232.39217
    1284 0.000778816 916.17697 1231.5911
    1339 0.000746826 916.03054 1230.8204
    1187 0.00084246 915.88404 1230.07964
    1311 0.000762777 915.73748 1229.36806
    1226 0.000815661 915.59086 1228.68438
    1283 0.000779423 915.44418 1228.02795
    1300 0.000769231 915.29743 1227.39724
    1299 0.000769823 915.15062 1226.79107
    1266 0.000789889 915.00375 1226.2078
    1271 0.000786782 914.85681 1225.64589
    1333 0.000750188 914.70981 1225.10375
    1292 0.000773994 914.56275 1224.57941
    1250 0.0008 914.41562 1224.07098
    1187 0.00084246 914.26843 1223.5765
    1311 0.000762777 914.12117 1223.09405
    1252 0.000798722 913.97385 1222.62137
    1246 0.000802568 913.82647 1222.15647
    1244 0.000803859 913.67902 1221.69717
    1255 0.000796813 913.5315 1221.24127
    1174 0.000851789 913.38392 1220.78655
    1291 0.000774593 913.23628 1220.33085
    1231 0.000812348 913.08856 1219.87231
    1300 0.000769231 912.94079 1219.40854
    1259 0.000794281 912.79294 1218.93758
    1263 0.000791766 912.64504 1218.45737
    1207 0.0008285 912.49706 1217.96604
    1286 0.000777605 912.34902 1217.46166
    1138 0.000878735 912.20091 1216.94245
    1204 0.000830565 912.05273 1216.40674
    1285 0.00077821 911.90449 1215.85304
    1201 0.000832639 911.75618 1215.2798
    1252 0.000798722 911.60781 1214.68584
    1217 0.000821693 911.45936 1214.07004
    1217 0.000821693 911.31085 1213.43141
    1230 0.000813008 911.16227 1212.76935
    1164 0.000859107 911.01362 1212.08313
    1228 0.000814332 910.86491 1211.37276
    1153 0.000867303 910.71612 1210.63793
    1195 0.00083682 910.56727 1209.87903
    1141 0.000876424 910.41834 1209.09648
    1181 0.00084674 910.26935 1208.29101
    1182 0.000846024 910.12029 1207.46363
    1181 0.00084674 909.97116 1206.61543
    1168 0.000856164 909.82196 1205.74814
    1160 0.000862069 909.6727 1204.86328
    1129 0.00088574 909.52336 1203.96293
    1187 0.00084246 909.37395 1203.04905
    1175 0.000851064 909.22447 1202.12405
    1195 0.00083682 909.07492 1201.19014
    1175 0.000851064 908.9253 1200.25019
    1169 0.000855432 908.77561 1199.30639
    1185 0.000843882 908.62585 1198.36184
    1158 0.000863558 908.47601 1197.41886
    1216 0.000822368 908.32611 1196.48027
    1171 0.000853971 908.17613 1195.54887
    1147 0.00087184 908.02608 1194.62702
    1148 0.00087108 907.87597 1193.71771
    1097 0.000911577 907.72577 1192.82285
    1196 0.00083612 907.57551 1191.94551
    1205 0.000829876 907.42517 1191.08737
    1217 0.000821693 907.27477 1190.2512
    1224 0.000816993 907.12428 1189.43853
    1203 0.000831255 906.97373 1188.65179
    1142 0.000875657 906.8231 1187.89235
    1186 0.00084317 906.6724 1187.1621
    1146 0.0008726 906.52163 1186.46222
    1146 0.0008726 906.37078 1185.79438
    1138 0.000878735 906.21986 1185.15924
    1099 0.000909918 906.06886 1184.55773
    1179 0.000848176 905.91779 1183.99068
    1165 0.000858369 905.76665 1183.45804
    1146 0.0008726 905.61543 1182.9605
    1201 0.000832639 905.46413 1182.49721
    1267 0.000789266 905.31277 1182.06826
    1183 0.000845309 905.16132 1181.67246
    1208 0.000827815 905.0098 1181.30914
    1118 0.000894454 904.85821 1180.97635
    1208 0.000827815 904.70654 1180.67293
    1129 0.00088574 904.55479 1180.39643
    1197 0.000835422 904.40297 1180.14477
    1227 0.000814996 904.25107 1179.91506
    1178 0.000848896 904.0991 1179.70481
    1180 0.000847458 903.94705 1179.51026
    1216 0.000822368 903.79492 1179.32844
    1158 0.000863558 903.64271 1179.15543
    1177 0.000849618 903.49043 1178.98728
    1161 0.000861326 903.33807 1178.82044
    1207 0.0008285 903.18564 1178.65033
    1199 0.000834028 903.03312 1178.47318
    1154 0.000866551 902.88053 1178.28431
    1240 0.000806452 902.72786 1178.08
    1215 0.000823045 902.57511 1177.85545
    1131 0.000884173 902.42229 1177.6071
    1184 0.000844595 902.26938 1177.33064
    1077 0.000928505 902.1164 1177.02248
    1139 0.000877963 901.96334 1176.67885
    1154 0.000866551 901.81019 1176.29655
    1150 0.000869565 901.65697 1175.87228
    1153 0.000867303 901.50367 1175.40336
    1152 0.000868056 901.35029 1174.88732
    1139 0.000877963 901.19683 1174.32178
    1229 0.00081367 901.04329 1173.70534
    1183 0.000845309 900.88968 1173.03607
    1072 0.000932836 900.73598 1172.31336
    1182 0.000846024 900.58219 1171.53604
    1148 0.00087108 900.42833 1170.70415
    1151 0.00086881 900.27439 1169.8172
    1180 0.000847458 900.12037 1168.87595
    1102 0.000907441 899.96626 1167.88054
    1149 0.000870322 899.81208 1166.83226
    1166 0.000857633 899.65781 1165.73206
    1098 0.000910747 899.50346 1164.5815
    1104 0.000905797 899.34903 1163.38208
    1108 0.000902527 899.19452 1162.13556
    1155 0.000865801 899.03992 1160.84417
    1150 0.000869565 898.88524 1159.50978
    1138 0.000878735 898.73048 1158.13486
    1192 0.000838926 898.57564 1156.72156
    1151 0.00086881 898.42071 1155.27244
    1091 0.00091659 898.2657 1153.78983
    1192 0.000838926 898.11061 1152.27644
    1085 0.000921659 897.95544 1150.73446
    1098 0.000910747 897.80017 1149.16674
    1077 0.000928505 897.64483 1147.57542
    1182 0.000846024 897.4894 1145.96325
    1117 0.000895255 897.33389 1144.33253
    1118 0.000894454 897.17829 1142.68572
    1045 0.000956938 897.02261 1141.02506
    1066 0.000938086 896.86684 1139.3528
    1146 0.0008726 896.71099 1137.67124
    1120 0.000892857 896.55506 1135.98247
    1081 0.000925069 896.39903 1134.28863
    1062 0.00094162 896.24293 1132.59176
    1102 0.000907441 896.08673 1130.89361
    1055 0.000947867 895.93045 1129.19631
    1070 0.000934579 895.77409 1127.50154
    1040 0.000961538 895.61764 1125.81122
    1132 0.000883392 895.4611 1124.12696
    1103 0.000906618 895.30447 1122.45041
    1019 0.000981354 895.14776 1120.78331
    1047 0.00095511 894.99096 1119.12702
    1097 0.000911577 894.83408 1117.48328
    1061 0.000942507 894.67711 1115.85325
    1079 0.000926784 894.52004 1114.23854
    1108 0.000902527 894.3629 1112.64028
    1101 0.000908265 894.20566 1111.06002
    1033 0.000968054 894.04834 1109.49866
    1095 0.000913242 893.89092 1107.95779
    1011 0.00098912 893.73342 1106.4378
    1058 0.00094518 893.57583 1104.94047
    1077 0.000928505 893.41816 1103.46613
    1103 0.000906618 893.26039 1102.01613
    1093 0.000914913 893.10253 1100.59085
    1071 0.000933707 892.94459 1099.19138
    1053 0.000949668 892.78655 1097.81815
    1067 0.000937207 892.62843 1096.47171
    1031 0.000969932 892.47021 1095.15279
    1073 0.000931966 892.31191 1093.86149
    1064 0.00093985 892.15351 1092.59863
    1092 0.000915751 891.99503 1091.36395
    983 0.001017294 891.83645 1090.15827
    1030 0.000970874 891.67778 1088.98139
    1072 0.000932836 891.51903 1087.83392
    1055 0.000947867 891.36018 1086.71533
    1012 0.000988142 891.20124 1085.62644
    1004 0.000996016 891.04221 1084.56666
    1042 0.000959693 890.88308 1083.53657
    945 0.001058201 890.72387 1082.53567
    1077 0.000928505 890.56456 1081.56434
    1022 0.000978474 890.40516 1080.62214
    1052 0.00095057 890.24567 1079.70908
    1087 0.000919963 890.08609 1078.8251
    1053 0.000949668 889.92641 1077.96956
    1071 0.000933707 889.76664 1077.14265
    1028 0.000972763 889.60678 1076.34337
    986 0.001014199 889.44682 1075.5717
    1012 0.000988142 889.28677 1074.82667
    1034 0.000967118 889.12663 1074.10788
    1013 0.000987167 888.96639 1073.41408
    1060 0.000943396 888.80606 1072.7447
    1067 0.000937207 888.64563 1072.09819
    1036 0.000965251 888.48511 1071.47371
    1031 0.000969932 888.3245 1070.86943
    1028 0.000972763 888.16379 1070.28425
    1001 0.000999001 888.00299 1069.71617
    1082 0.000924214 887.84209 1069.16365
    1031 0.000969932 887.68109 1068.62479
    1110 0.000900901 887.52 1068.09747
    981 0.001019368 887.35882 1067.57996
    1029 0.000971817 887.19754 1067.06976
    1018 0.000982318 887.03616 1066.56522
    1058 0.00094518 886.87469 1066.06389
    1036 0.000965251 886.71312 1065.56391
    1119 0.000893655 886.55145 1065.06309
    1061 0.000942507 886.38969 1064.55964
    998 0.001002004 886.22783 1064.05142
    1044 0.000957854 886.06587 1063.53699
    1025 0.00097561 885.90382 1063.01437
    951 0.001051525 885.74167 1062.48239
    1012 0.000988142 885.57942 1061.93946
    1004 0.000996016 885.41707 1061.38465
    1032 0.000968992 885.25463 1060.81685
    1022 0.000978474 885.09208 1060.23528
    1007 0.000993049 884.92944 1059.63935
    1027 0.00097371 884.7667 1059.02855
    981 0.001019368 884.60386 1058.40273
    1060 0.000943396 884.44093 1057.76167
    1043 0.000958773 884.27789 1057.10547
    1042 0.000959693 884.11475 1056.43432
    1023 0.000977517 883.95152 1055.74862
    1007 0.000993049 883.78819 1055.04873
    1071 0.000933707 883.62475 1054.33535
    1032 0.000968992 883.46122 1053.60908
    1003 0.000997009 883.29758 1052.87088
    1000 0.001 883.13385 1052.12143
    1025 0.00097561 882.97001 1051.36193
    1054 0.000948767 882.80608 1050.59331
    936 0.001068376 882.64204 1049.81685
    1071 0.000933707 882.4779 1049.03353
    1025 0.00097561 882.31366 1048.24489
    1023 0.000977517 882.14932 1047.45211
    1006 0.000994036 881.98488 1046.6568
    1033 0.000968054 881.82034 1045.86022
    1026 0.000974659 881.65569 1045.06405
    1110 0.000900901 881.49094 1044.2698
    957 0.001044932 881.3261 1043.47918
    997 0.001003009 881.16114 1042.69384
    1018 0.000982318 880.99609 1041.91548
    1087 0.000919963 880.83093 1041.14592
    1033 0.000968054 880.66567 1040.38683
    1028 0.000972763 880.50031 1039.64014
    1023 0.000977517 880.33484 1038.9075
    1035 0.000966184 880.16927 1038.19097
    1025 0.00097561 880.00359 1037.49188
    981 0.001019368 879.83781 1036.81255
    1042 0.000959693 879.67193 1036.15422
    1021 0.000979432 879.50594 1035.519
    1030 0.000970874 879.33985 1034.90823
    939 0.001064963 879.17366 1034.32373
    1038 0.000963391 879.00736 1033.7669
    1063 0.000940734 878.84095 1033.23927
    1097 0.000911577 878.67444 1032.74223
    1064 0.00093985 878.50782 1032.27708
    1038 0.000963391 878.3411 1031.8451
    1064 0.00093985 878.17427 1031.44739
    990 0.001010101 878.00734 1031.08504
    1033 0.000968054 877.8403 1030.75894
    1047 0.00095511 877.67316 1030.47007
    1101 0.000908265 877.5059 1030.219
    987 0.001013171 877.33855 1030.00667
    1047 0.00095511 877.17108 1029.83333
    1038 0.000963391 877.00351 1029.69972
    1034 0.000967118 876.83583 1029.60596
    1016 0.000984252 876.66804 1029.55245
    1054 0.000948767 876.50015 1029.53925
    1019 0.000981354 876.33215 1029.5664
    1025 0.00097561 876.16404 1029.63385
    1056 0.00094697 875.99582 1029.74141
    1044 0.000957854 875.82749 1029.88873
    1051 0.000951475 875.65906 1030.07547
    1034 0.000967118 875.49051 1030.30106
    1086 0.00092081 875.32186 1030.56486
    981 0.001019368 875.1531 1030.86616
    1059 0.000944287 874.98423 1031.20404
    1069 0.000935454 874.81525 1031.5772
    1044 0.000957854 874.64616 1031.98524
    1030 0.000970874 874.47696 1032.42673
    996 0.001004016 874.30766 1032.90023
    1021 0.000979432 874.13824 1033.40443
    1051 0.000951475 873.96871 1033.93776
    1063 0.000940734 873.79907 1034.49861
    1030 0.000970874 873.62932 1035.08528
    947 0.001055966 873.45946 1035.69583
    1017 0.000983284 873.28949 1036.32876
    1051 0.000951475 873.11941 1036.98194
    1067 0.000937207 872.94921 1037.6533
    1089 0.000918274 872.77891 1038.34079
    1003 0.000997009 872.60849 1039.0422
    1048 0.000954198 872.43796 1039.75535
    1034 0.000967118 872.26732 1040.47799
    965 0.001036269 872.09657 1041.20765
    1061 0.000942507 871.92571 1041.94219
    1085 0.000921659 871.75473 1042.67902
    1017 0.000983284 871.58364 1043.41581
    1028 0.000972763 871.41244 1044.15014
    1077 0.000928505 871.24112 1044.87948
    1028 0.000972763 871.06969 1045.60145
    1033 0.000968054 870.89815 1046.31351
    1035 0.000966184 870.72649 1047.01336
    1048 0.000954198 870.55472 1047.69862
    1012 0.000988142 870.38284 1048.36688
    1025 0.00097561 870.21084 1049.01602
    1050 0.000952381 870.03873 1049.64375
    1059 0.000944287 869.8665 1050.24809
    1031 0.000969932 869.69416 1050.82704
    1113 0.000898473 869.5217 1051.37875
    1082 0.000924214 869.34913 1051.90171
    1049 0.000953289 869.17644 1052.39423
    1080 0.000925926 869.00364 1052.85513
    1056 0.00094697 868.83072 1053.2831
    1080 0.000925926 868.65769 1053.67733
    1087 0.000919963 868.48454 1054.03693
    1014 0.000986193 868.31127 1054.36143
    1077 0.000928505 868.13789 1054.65041
    1060 0.000943396 867.96439 1054.90374
    1035 0.000966184 867.79077 1055.12133
    1049 0.000953289 867.61704 1055.30354
    1092 0.000915751 867.44319 1055.45053
    1063 0.000940734 867.26922 1055.563
    1071 0.000933707 867.09514 1055.64142
    1068 0.00093633 866.92094 1055.68657
    1075 0.000930233 866.74662 1055.69953
    1065 0.000938967 866.57218 1055.68094
    1119 0.000893655 866.39763 1055.63218
    1005 0.000995025 866.22295 1055.5539
    1036 0.000965251 866.04816 1055.44765
    1080 0.000925926 865.87325 1055.31423
    1055 0.000947867 865.69822 1055.15509
    1028 0.000972763 865.52307 1054.97116
    1068 0.00093633 865.3478 1054.7637
    1079 0.000926784 865.17241 1054.53375
    1053 0.000949668 864.99691 1054.28267
    1084 0.000922509 864.82128 1054.01128
    1047 0.00095511 864.64553 1053.72087
    1092 0.000915751 864.46967 1053.4124
    1073 0.000931966 864.29368 1053.08687
    1050 0.000952381 864.11757 1052.7454
    1133 0.000882613 863.94134 1052.38872
    1084 0.000922509 863.76499 1052.01818
    1062 0.00094162 863.58852 1051.63419
    1176 0.00085034 863.41193 1051.2381
    1100 0.000909091 863.23522 1050.83038
    1127 0.000887311 863.05839 1050.41209
    1105 0.000904977 862.88143 1049.98385
    1076 0.000929368 862.70435 1049.54633
    1054 0.000948767 862.52715 1049.10021
    1089 0.000918274 862.34983 1048.64605
    1077 0.000928505 862.17239 1048.18426
    1086 0.00092081 861.99482 1047.7154
    1064 0.00093985 861.81713 1047.23962
    1064 0.00093985 861.63932 1046.75731
    1071 0.000933707 861.46138 1046.26846
    1026 0.000974659 861.28332 1045.77308
    1104 0.000905797 861.10514 1045.27132
    1030 0.000970874 860.92683 1044.7627
    1110 0.000900901 860.7484 1044.2473
    1073 0.000931966 860.56985 1043.72437
    1051 0.000951475 860.39117 1043.19382
    1070 0.000934579 860.21237 1042.65488
    1067 0.000937207 860.03344 1042.10716
    1047 0.00095511 859.85438 1041.54982
    1016 0.000984252 859.67521 1040.98223
    1036 0.000965251 859.4959 1040.40359
    1058 0.00094518 859.31648 1039.81327
    1068 0.00093633 859.13692 1039.21034
    1101 0.000908265 858.95724 1038.59411
    1017 0.000983284 858.77744 1037.96373
    1095 0.000913242 858.59751 1037.31843
    1092 0.000915751 858.41745 1036.65756
    1003 0.000997009 858.23727 1035.98027
    1078 0.000927644 858.05696 1035.28615
    988 0.001012146 857.87652 1034.57434
    1054 0.000948767 857.69596 1033.84459
    1003 0.000997009 857.51526 1033.0962
    1022 0.000978474 857.33445 1032.32901
    1023 0.000977517 857.1535 1031.54251
    1068 0.00093633 856.97243 1030.73668
    986 0.001014199 856.79122 1029.91129
    1028 0.000972763 856.6099 1029.06632
    1038 0.000963391 856.42844 1028.20191
    990 0.001010101 856.24685 1027.31812
    999 0.001001001 856.06514 1026.41534
    1028 0.000972763 855.88329 1025.49381
    997 0.001003009 855.70132 1024.55398
    974 0.001026694 855.51922 1023.59641
    1023 0.000977517 855.33699 1022.62172
    968 0.001033058 855.15463 1021.63059
    959 0.001042753 854.97214 1020.62382
    977 0.001023541 854.78952 1019.60221
    1013 0.000987167 854.60677 1018.56667
    1019 0.000981354 854.42389 1017.51821
    973 0.001027749 854.24088 1016.4577
    1055 0.000947867 854.05774 1015.37778
    1021 0.000979432 853.87447 1014.29647
    982 0.00101833 853.69107 1013.20645
    974 0.001026694 853.50753 1012.10864
    956 0.001046025 853.32387 1011.00429
    951 0.001051525 853.14007 1009.89435
    979 0.00102145 852.95614 1008.78007
    943 0.001060445 852.77209 1007.66246
    916 0.001091703 852.58789 1006.53809
    990 0.001010101 852.40357 1005.41681
    964 0.001037344 852.21911 1004.29507
    957 0.001044932 852.03453 1003.17405
    954 0.001048218 851.8498 1002.05445
    950 0.001052632 851.66495 1000.93735
    932 0.001072961 851.47996 999.82339
    972 0.001028807 851.29484 998.71358
    943 0.001060445 851.10959 997.60839
    982 0.00101833 850.9242 996.50886
    951 0.001051525 850.73868 995.41541
    897 0.001114827 850.55303 994.32885
    940 0.00106383 850.36724 993.24965
    911 0.001097695 850.18131 992.17851
    940 0.00106383 849.99525 991.11596
    927 0.001078749 849.80906 990.06223
    952 0.00105042 849.62273 989.01824
    906 0.001103753 849.43627 987.9839
    940 0.00106383 849.24967 986.96008
    916 0.001091703 849.06294 985.94677
    947 0.001055966 848.87607 984.94457
    941 0.001062699 848.68907 983.95353
    911 0.001097695 848.50193 982.97412
    937 0.001067236 848.31465 982.00636
    957 0.001044932 848.12724 981.05064
    938 0.001066098 847.93969 980.10699
    970 0.001030928 847.752 979.1756
    980 0.001020408 847.56418 978.25655
    919 0.001088139 847.37622 977.34997
    995 0.001005025 847.18812 976.45595
    950 0.001052632 846.99989 975.57431
    945 0.001058201 846.81151 974.70544
    932 0.001072961 846.623 973.84893
    943 0.001060445 846.43436 973.00521
    972 0.001028807 846.24557 972.17395
    983 0.001017294 846.05665 971.35527
    926 0.001079914 845.86758 970.54909
    922 0.001084599 845.67838 969.75542
    943 0.001060445 845.48904 968.97416
    981 0.001019368 845.29956 968.20533
    982 0.00101833 845.10994 967.44883
    931 0.001074114 844.92019 966.70465
    972 0.001028807 844.73029 965.97263
    966 0.001035197 844.54025 965.25277
    1032 0.000968992 844.35008 964.54494
    943 0.001060445 844.15976 963.84901
    931 0.001074114 843.9693 963.16499
    968 0.001033058 843.7787 962.49251
    988 0.001012146 843.58797 961.8317
    963 0.001038422 843.39709 961.18219
    951 0.001051525 843.20607 960.54397
    947 0.001055966 843.01491 959.91677
    945 0.001058201 842.8236 959.30044
    916 0.001091703 842.63216 958.69479
    948 0.001054852 842.44057 958.09962
    916 0.001091703 842.24885 957.51472
    948 0.001054852 842.05698 956.93998
    894 0.001118568 841.86496 956.37504
    985 0.001015228 841.67281 955.81991
    905 0.001104972 841.48051 955.27425
    970 0.001030928 841.28807 954.73806
    990 0.001010101 841.09549 954.21108
    877 0.001140251 840.90276 953.69323
    1007 0.000993049 840.70989 953.18449
    949 0.001053741 840.51688 952.68466
    994 0.001006036 840.32373 952.19384
    934 0.001070664 840.13043 951.7119
    921 0.001085776 839.93698 951.23891
    886 0.001128668 839.74339 950.7749
    904 0.001106195 839.54966 950.31993
    902 0.001108647 839.35578 949.87405
    930 0.001075269 839.16176 949.43752
    897 0.001114827 838.96759 949.01022
    952 0.00105042 838.77328 948.59258
    969 0.001031992 838.57882 948.18448
    935 0.001069519 838.38422 947.78637
    919 0.001088139 838.18947 947.39819
    893 0.001119821 837.99458 947.02031
    906 0.001103753 837.79954 946.65276
    971 0.001029866 837.60435 946.29577
    921 0.001085776 837.40902 945.94962
    961 0.001040583 837.21354 945.61425
    945 0.001058201 837.01791 945.28997
    920 0.001086957 836.82214 944.97676
    896 0.001116071 836.62622 944.67484
    947 0.001055966 836.43015 944.38413
    957 0.001044932 836.23393 944.10488
    928 0.001077586 836.03757 943.83684
    912 0.001096491 835.84106 943.58029
    910 0.001098901 835.6444 943.33487
    967 0.001034126 835.44759 943.10081
    880 0.001136364 835.25064 942.87774
    945 0.001058201 835.05354 942.66577
    976 0.00102459 834.85628 942.46459
    906 0.001103753 834.65888 942.2741
    930 0.001075269 834.46133 942.09412
    970 0.001030928 834.26363 941.9243
    911 0.001097695 834.06578 941.76467
    903 0.00110742 833.86778 941.61468
    877 0.001140251 833.66963 941.47431
    930 0.001075269 833.47134 941.34311
    949 0.001053741 833.27289 941.22092
    901 0.001109878 833.07429 941.10728
    937 0.001067236 832.87554 941.0021
    934 0.001070664 832.67664 940.90477
    985 0.001015228 832.47759 940.8152
    940 0.00106383 832.27838 940.73285
    894 0.001118568 832.07903 940.65747
    956 0.001046025 831.87953 940.58862
    912 0.001096491 831.67987 940.52591
    876 0.001141553 831.48006 940.46896
    870 0.001149425 831.2801 940.41725
    948 0.001054852 831.07999 940.37048
    904 0.001106195 830.87972 940.32801
    917 0.001090513 830.67931 940.28951
    895 0.001117318 830.47874 940.25438
    916 0.001091703 830.27801 940.22215
    976 0.00102459 830.07714 940.19223
    981 0.001019368 829.87611 940.1642
    919 0.001088139 829.67493 940.13734
    886 0.001128668 829.47359 940.1112
    904 0.001106195 829.2721 940.08516
    931 0.001074114 829.07046 940.05863
    926 0.001079914 828.86866 940.03106
    884 0.001131222 828.66671 940.0018
    980 0.001020408 828.4646 939.97034
    949 0.001053741 828.26234 939.93602
    937 0.001067236 828.05992 939.89835
    900 0.001111111 827.85735 939.85667
    951 0.001051525 827.65463 939.81049
    980 0.001020408 827.45174 939.75927
    918 0.001089325 827.24871 939.70244
    929 0.001076426 827.04551 939.63953
    904 0.001106195 826.84216 939.57005
    896 0.001116071 826.63866 939.4935
    933 0.001071811 826.435 939.40943
    963 0.001038422 826.23118 939.31748
    871 0.001148106 826.02721 939.21713
    921 0.001085776 825.82308 939.10814
    940 0.00106383 825.61879 938.99001
    878 0.001138952 825.41434 938.86256
    903 0.00110742 825.20974 938.72535
    887 0.001127396 825.00498 938.57826
    880 0.001136364 824.80006 938.42095
    957 0.001044932 824.59498 938.25324
    924 0.001082251 824.38975 938.07502
    969 0.001031992 824.18436 937.8861
    877 0.001140251 823.97881 937.68645
    913 0.00109529 823.7731 937.47595
    923 0.001083424 823.56723 937.2547
    948 0.001054852 823.3612 937.02259
    874 0.001144165 823.15502 936.77988
    922 0.001084599 822.94867 936.52647
    939 0.001064963 822.74217 936.26276
    908 0.001101322 822.5355 935.98874
    941 0.001062699 822.32868 935.70479
    968 0.001033058 822.12169 935.41109
    860 0.001162791 821.91455 935.10805
    877 0.001140251 821.70724 934.79598
    926 0.001079914 821.49977 934.47522
    864 0.001157407 821.29215 934.14632
    914 0.001094092 821.08436 933.80959
    922 0.001084599 820.87641 933.46559
    952 0.00105042 820.6683 933.11475
    920 0.001086957 820.46003 932.75769
    858 0.001165501 820.2516 932.39477
    915 0.001092896 820.043 932.02678
    856 0.001168224 819.83424 931.65402
    897 0.001114827 819.62532 931.27727
    911 0.001097695 819.41624 930.89693
    876 0.001141553 819.207 930.51366
    931 0.001074114 818.99759 930.12798
    900 0.001111111 818.78802 929.74045
    877 0.001140251 818.57829 929.35167
    874 0.001144165 818.36839 928.96205
    903 0.00110742 818.15833 928.57224
    907 0.001102536 817.94811 928.1826
    937 0.001067236 817.73772 927.79369
    902 0.001108647 817.52717 927.4059
    891 0.001122334 817.31645 927.01972
    903 0.00110742 817.10557 926.63538
    938 0.001066098 816.89452 926.25345
    866 0.001154734 816.68332 925.87405
    950 0.001052632 816.47194 925.49761
    895 0.001117318 816.2604 925.1243
    914 0.001094092 816.0487 924.7544
    869 0.001150748 815.83683 924.38809
    865 0.001156069 815.62479 924.02545
    900 0.001111111 815.41259 923.66673
    923 0.001083424 815.20022 923.31189
    921 0.001085776 814.98769 922.96113
    857 0.001166861 814.77499 922.61431
    869 0.001150748 814.56212 922.2716
    928 0.001077586 814.34909 921.93281
    887 0.001127396 814.13589 921.59806
    901 0.001109878 813.92252 921.26708
    870 0.001149425 813.70898 920.93993
    869 0.001150748 813.49528 920.61637
    964 0.001037344 813.28141 920.29633
    899 0.001112347 813.06737 919.97961
    913 0.00109529 812.85317 919.66604
    967 0.001034126 812.63879 919.35547
    896 0.001116071 812.42425 919.0476
    883 0.001132503 812.20954 918.74238
    853 0.001172333 811.99466 918.4394
    916 0.001091703 811.77961 918.13868
    873 0.001145475 811.5644 917.83977
    822 0.001216545 811.34901 917.54267
    910 0.001098901 811.13345 917.24699
    932 0.001072961 810.91773 916.95274
    891 0.001122334 810.70183 916.65956
    928 0.001077586 810.48577 916.36749
    871 0.001148106 810.26953 916.07629
    945 0.001058201 810.05313 915.78589
    916 0.001091703 809.83655 915.49628
    899 0.001112347 809.6198 915.20735
    901 0.001109878 809.40288 914.91921
    855 0.001169591 809.1858 914.6318
    856 0.001168224 808.96854 914.34532
    888 0.001126126 808.7511 914.05976
    888 0.001126126 808.5335 913.77546
    910 0.001098901 808.31573 913.4924
    912 0.001096491 808.09778 913.21098
    864 0.001157407 807.87966 912.93134
    874 0.001144165 807.66137 912.65387
    840 0.001190476 807.44291 912.37883
    861 0.00116144 807.22427 912.10662
    898 0.001113586 807.00546 911.83754
    865 0.001156069 806.78648 911.57199
    924 0.001082251 806.56732 911.31039
    918 0.001089325 806.34799 911.0531
    906 0.001103753 806.12849 910.80066
    874 0.001144165 805.90882 910.55334
    885 0.001129944 805.68897 910.31177
    936 0.001068376 805.46894 910.07616
    898 0.001113586 805.24874 909.84716
    894 0.001118568 805.02837 909.62506
    818 0.001222494 804.80782 909.4104
    901 0.001109878 804.5871 909.20354
    854 0.00117096 804.3662 909.00494
    931 0.001074114 804.14513 908.81505
    888 0.001126126 803.92388 908.63423
    898 0.001113586 803.70246 908.46294
    898 0.001113586 803.48086 908.30147
    915 0.001092896 803.25908 908.15028
    869 0.001150748 803.03713 908.00963
    841 0.001189061 802.81501 907.87998
    905 0.001104972 802.5927 907.76149
    882 0.001133787 802.37022 907.65459
    896 0.001116071 802.14756 907.55936
    876 0.001141553 801.92473 907.4762
    871 0.001148106 801.70172 907.40515
    939 0.001064963 801.47853 907.3465
    889 0.001124859 801.25516 907.30025
    912 0.001096491 801.03162 907.26662
    893 0.001119821 800.8079 907.24556
    933 0.001071811 800.584 907.23718
    883 0.001132503 800.35992 907.2414
    887 0.001127396 800.13566 907.25822
    861 0.00116144 799.91123 907.28755
    851 0.001175088 799.68662 907.32921
    890 0.001123596 799.46182 907.38317
    861 0.00116144 799.23685 907.44913
    936 0.001068376 799.0117 907.52704
    920 0.001086957 798.78637 907.6165
    944 0.001059322 798.56086 907.71739
    927 0.001078749 798.33517 907.82926
    913 0.00109529 798.1093 907.95201
    928 0.001077586 797.88325 908.08507
    904 0.001106195 797.65702 908.22831
    913 0.00109529 797.4306 908.38119
    955 0.00104712 797.20401 908.54343
    880 0.001136364 796.97724 908.71457
    898 0.001113586 796.75028 908.89418
    895 0.001117318 796.52315 909.08183
    946 0.001057082 796.29583 909.27702
    833 0.00120048 796.06833 909.47931
    888 0.001126126 795.84065 909.68812
    917 0.001090513 795.61279 909.90307
    948 0.001054852 795.38474 910.12347
    888 0.001126126 795.15652 910.34887
    927 0.001078749 794.92811 910.57856
    937 0.001067236 794.69951 910.81219
    869 0.001150748 794.47074 911.04881
    981 0.001019368 794.24178 911.28807
    898 0.001113586 794.01264 911.52916
    919 0.001088139 793.78331 911.77147
    905 0.001104972 793.5538 912.01435
    927 0.001078749 793.32411 912.25699
    901 0.001109878 793.09423 912.49883
    878 0.001138952 792.86417 912.73901
    902 0.001108647 792.63393 912.97695
    924 0.001082251 792.4035 913.21184
    913 0.00109529 792.17288 913.44304
    934 0.001070664 791.94208 913.66977
    938 0.001066098 791.7111 913.89146
    877 0.001140251 791.47993 914.10736
    890 0.001123596 791.24857 914.31692
    972 0.001028807 791.01703 914.51942
    930 0.001075269 790.78531 914.71447
    932 0.001072961 790.55339 914.90144
    905 0.001104972 790.32129 915.07988
    908 0.001101322 790.08901 915.24951
    902 0.001108647 789.85654 915.40979
    912 0.001096491 789.62388 915.56061
    901 0.001109878 789.39103 915.7016
    904 0.001106195 789.158 915.83272
    930 0.001075269 788.92478 915.95379
    893 0.001119821 788.69138 916.06482
    937 0.001067236 788.45778 916.16581
    893 0.001119821 788.224 916.25692
    898 0.001113586 787.99003 916.33822
    900 0.001111111 787.75587 916.40999
    838 0.001193317 787.52152 916.47246
    931 0.001074114 787.28699 916.52596
    901 0.001109878 787.05226 916.57085
    916 0.001091703 786.81735 916.60742
    896 0.001116071 786.58225 916.63639
    938 0.001066098 786.34696 916.65787
    896 0.001116071 786.11148 916.67265
    917 0.001090513 785.87581 916.68099
    851 0.001175088 785.63995 916.6836
    934 0.001070664 785.4039 916.68087
    895 0.001117318 785.16766 916.67345
    912 0.001096491 784.93123 916.66179
    919 0.001088139 784.69461 916.64645
    923 0.001083424 784.45779 916.62792
    877 0.001140251 784.22079 916.60673
    872 0.001146789 783.9836 916.58342
    916 0.001091703 783.74622 916.55833
    884 0.001131222 783.50864 916.53204
    906 0.001103753 783.27087 916.5048
    923 0.001083424 783.03291 916.47735
    855 0.001169591 782.79476 916.44963
    867 0.001153403 782.55642 916.42238
    872 0.001146789 782.31788 916.39556
    932 0.001072961 782.07916 916.36974
    880 0.001136364 781.84023 916.34497
    880 0.001136364 781.60112 916.3216
    856 0.001168224 781.36182 916.29977
    914 0.001094092 781.12232 916.27964
    877 0.001140251 780.88262 916.26136
    916 0.001091703 780.64274 916.24499
    877 0.001140251 780.40266 916.2307
    972 0.001028807 780.16238 916.21844
    896 0.001116071 779.92191 916.20837
    908 0.001101322 779.68125 916.20033
    903 0.00110742 779.4404 916.19457
    899 0.001112347 779.19934 916.1908
    827 0.00120919 778.9581 916.18928
    911 0.001097695 778.71666 916.1897
    889 0.001124859 778.47502 916.19224
    857 0.001166861 778.23319 916.1967
    902 0.001108647 777.99116 916.20311
    896 0.001116071 777.74894 916.21142
    869 0.001150748 777.50652 916.22148
    861 0.00116144 777.2639 916.23336
    903 0.00110742 777.02109 916.24682
    876 0.001141553 776.77809 916.26201
    890 0.001123596 776.53488 916.27864
    849 0.001177856 776.29148 916.29684
    915 0.001092896 776.04788 916.31632
    869 0.001150748 775.80409 916.33718
    855 0.001169591 775.5601 916.35918
    906 0.001103753 775.31591 916.38229
    928 0.001077586 775.07152 916.40635
    927 0.001078749 774.82693 916.43127
    869 0.001150748 774.58215 916.45687
    882 0.001133787 774.33717 916.48298
    858 0.001165501 774.09199 916.50949
    880 0.001136364 773.84661 916.53608
    839 0.001191895 773.60103 916.56273
    865 0.001156069 773.35526 916.58895
    841 0.001189061 773.10928 916.61484
    845 0.001183432 772.86311 916.63979
    871 0.001148106 772.61673 916.66387
    914 0.001094092 772.37016 916.6865
    950 0.001052632 772.12338 916.70771
    908 0.001101322 771.87641 916.72702
    871 0.001148106 771.62924 916.74421
    876 0.001141553 771.38186 916.759
    858 0.001165501 771.13429 916.7711
    828 0.001207729 770.88651 916.7803
    891 0.001122334 770.63854 916.78624
    870 0.001149425 770.39036 916.7888
    874 0.001144165 770.14198 916.78758
    852 0.001173709 769.8934 916.78258
    904 0.001106195 769.64462 916.7733
    860 0.001162791 769.39563 916.75988
    904 0.001106195 769.14645 916.7418
    951 0.001051525 768.89706 916.71919
    841 0.001189061 768.64747 916.69167
    887 0.001127396 768.39768 916.65933
    874 0.001144165 768.14768 916.62197
    860 0.001162791 767.89748 916.5794
    970 0.001030928 767.64708 916.53174
    865 0.001156069 767.39648 916.47878
    888 0.001126126 767.14567 916.42067
    880 0.001136364 766.89466 916.35717
    888 0.001126126 766.64344 916.28857
    832 0.001201923 766.39202 916.21466
    808 0.001237624 766.1404 916.13572
    871 0.001148106 765.88857 916.05159
    880 0.001136364 765.63654 915.96262
    894 0.001118568 765.3843 915.8687
    876 0.001141553 765.13186 915.77018
    851 0.001175088 764.87921 915.66704
    834 0.001199041 764.62636 915.5596
    868 0.001152074 764.3733 915.44802
    869 0.001150748 764.12003 915.33242
    881 0.001135074 763.86657 915.21326
    844 0.001184834 763.61289 915.09045
    907 0.001102536 763.35901 914.9646
    885 0.001129944 763.10492 914.83563
    879 0.001137656 762.85063 914.70412
    881 0.001135074 762.59613 914.57007
    825 0.001212121 762.34142 914.434
    907 0.001102536 762.0865 914.29596
    877 0.001140251 761.83138 914.15642
    858 0.001165501 761.57605 914.01547
    863 0.001158749 761.32051 913.87351
    855 0.001169591 761.06477 913.73072
    841 0.001189061 760.80882 913.58736
    839 0.001191895 760.55266 913.44369
    889 0.001124859 760.29629 913.29991
    896 0.001116071 760.03971 913.15637
    888 0.001126126 759.78292 913.01296
    934 0.001070664 759.52593 912.87029
    866 0.001154734 759.26872 912.72818
    970 0.001030928 759.01131 912.58711
    884 0.001131222 758.75369 912.44699
    885 0.001129944 758.49586 912.30829
    890 0.001123596 758.23781 912.17087
    876 0.001141553 757.97956 912.03512
    900 0.001111111 757.7211 911.90099
    900 0.001111111 757.46243 911.76876
    883 0.001132503 757.20354 911.63846
    902 0.001108647 756.94445 911.51027
    903 0.00110742 756.68515 911.38427
    869 0.001150748 756.42563 911.26053
    855 0.001169591 756.1659 911.1392
    900 0.001111111 755.90597 911.02013
    937 0.001067236 755.64582 910.90364
    870 0.001149425 755.38546 910.78947
    872 0.001146789 755.12488 910.67781
    907 0.001102536 754.8641 910.56838
    891 0.001122334 754.6031 910.46142
    880 0.001136364 754.34189 910.3565
    901 0.001109878 754.08047 910.2537
    914 0.001094092 753.81883 910.15264
    863 0.001158749 753.55699 910.05328
    904 0.001106195 753.29492 909.95521
    890 0.001123596 753.03265 909.85821
    912 0.001096491 752.77016 909.76188
    858 0.001165501 752.50746 909.66585
    917 0.001090513 752.24454 909.56972
    867 0.001153403 751.98141 909.47294
    939 0.001064963 751.71807 909.37517
    886 0.001128668 751.45451 909.27572
    866 0.001154734 751.19074 909.1742
    899 0.001112347 750.92675 909.0699
    863 0.001158749 750.66255 908.96243
    896 0.001116071 750.39813 908.85098
    862 0.001160093 750.1335 908.73518
    884 0.001131222 749.86865 908.61425
    927 0.001078749 749.60358 908.48775
    862 0.001160093 749.3383 908.35506
    960 0.001041667 749.07281 908.21569
    908 0.001101322 748.8071 908.06903
    891 0.001122334 748.54117 907.91472
    898 0.001113586 748.27502 907.75219
    877 0.001140251 748.00866 907.58113
    931 0.001074114 747.74208 907.40116
    894 0.001118568 747.47528 907.21189
    936 0.001068376 747.20827 907.01318
    872 0.001146789 746.94104 906.80474
    868 0.001152074 746.67359 906.58648
    852 0.001173709 746.40592 906.35821
    881 0.001135074 746.13804 906.12003
    930 0.001075269 745.86994 905.87181
    922 0.001084599 745.60161 905.61371
    923 0.001083424 745.33307 905.34579
    929 0.001076426 745.06432 905.06827
    912 0.001096491 744.79534 904.78129
    979 0.00102145 744.52614 904.48522
    890 0.001123596 744.25673 904.18021
    914 0.001094092 743.98709 903.86674
    890 0.001123596 743.71724 903.54503
    891 0.001122334 743.44716 903.21559
    868 0.001152074 743.17687 902.87881
    879 0.001137656 742.90635 902.53507
    918 0.001089325 742.63562 902.18493
    923 0.001083424 742.36466 901.8288
    850 0.001176471 742.09348 901.4672
    949 0.001053741 741.82209 901.10062
    927 0.001078749 741.55047 900.7296
    913 0.00109529 741.27863 900.35459
    933 0.001071811 741.00657 899.97617
    912 0.001096491 740.73429 899.59482
    893 0.001119821 740.46178 899.21112
    938 0.001066098 740.18905 898.82547
    917 0.001090513 739.91611 898.43851
    896 0.001116071 739.64293 898.05058
    955 0.00104712 739.36954 897.66234
    872 0.001146789 739.09592 897.27418
    921 0.001085776 738.82209 896.88653
    836 0.001196172 738.54802 896.49995
    896 0.001116071 738.27374 896.11484
    945 0.001058201 737.99923 895.73159
    908 0.001101322 737.7245 895.35067
    902 0.001108647 737.44954 894.9724
    886 0.001128668 737.17436 894.59724
    904 0.001106195 736.89896 894.22547
    907 0.001102536 736.62333 893.85744
    876 0.001141553 736.34747 893.49348
    894 0.001118568 736.0714 893.13379
    865 0.001156069 735.79509 892.77873
    965 0.001036269 735.51857 892.42837
    881 0.001135074 735.24181 892.08306
    914 0.001094092 734.96483 891.7428
    952 0.00105042 734.68763 891.4078
    947 0.001055966 734.4102 891.07815
    943 0.001060445 734.13254 890.75385
    818 0.001222494 733.85466 890.4349
    922 0.001084599 733.57656 890.12135
    896 0.001116071 733.29822 889.81301
    903 0.00110742 733.01966 889.50992
    864 0.001157407 732.74087 889.21185
    947 0.001055966 732.46186 888.91863
    914 0.001094092 732.18261 888.63007
    900 0.001111111 731.90314 888.34589
    890 0.001123596 731.62345 888.06586
    918 0.001089325 731.34352 887.78962
    929 0.001076426 731.06337 887.5169
    916 0.001091703 730.78299 887.24723
    901 0.001109878 730.50238 886.98033
    943 0.001060445 730.22154 886.71578
    881 0.001135074 729.94048 886.4531
    865 0.001156069 729.65918 886.19193
    933 0.001071811 729.37766 885.93189
    953 0.001049318 729.0959 885.6724
    904 0.001106195 728.81392 885.41322
    876 0.001141553 728.53171 885.15377
    880 0.001136364 728.24927 884.89376
    954 0.001048218 727.96659 884.63276
    851 0.001175088 727.68369 884.37042
    885 0.001129944 727.40056 884.10635
    921 0.001085776 727.1172 883.84028
    869 0.001150748 726.8336 883.57191
    855 0.001169591 726.54978 883.30099
    863 0.001158749 726.26573 883.02725
    888 0.001126126 725.98144 882.75058
    914 0.001094092 725.69692 882.47073
    891 0.001122334 725.41217 882.18763
    888 0.001126126 725.12719 881.90117
    876 0.001141553 724.84198 881.61126
    886 0.001128668 724.55653 881.31793
    914 0.001094092 724.27086 881.02109
    883 0.001132503 723.98495 880.72087
    829 0.001206273 723.69881 880.41724
    834 0.001199041 723.41243 880.1103
    890 0.001123596 723.12582 879.8001
    896 0.001116071 722.83898 879.48683
    846 0.001182033 722.55191 879.17054
    877 0.001140251 722.2646 878.85145
    877 0.001140251 721.97706 878.52963
    867 0.001153403 721.68929 878.20535
    927 0.001078749 721.40128 877.87866
    899 0.001112347 721.11303 877.54981
    877 0.001140251 720.82456 877.21894
    824 0.001213592 720.53584 876.88625
    885 0.001129944 720.2469 876.55194
    873 0.001145475 719.95771 876.21616
    882 0.001133787 719.6683 875.87913
    900 0.001111111 719.37864 875.541
    916 0.001091703 719.08876 875.20197
    931 0.001074114 718.79863 874.86214
    870 0.001149425 718.50827 874.5218
    825 0.001212121 718.21768 874.18097
    877 0.001140251 717.92685 873.83996
    903 0.00110742 717.63578 873.49877
    848 0.001179245 717.34447 873.15763
    874 0.001144165 717.05293 872.81662
    797 0.001254705 716.76115 872.47585
    868 0.001152074 716.46914 872.13542
    864 0.001157407 716.17689 871.79547
    873 0.001145475 715.8844 871.45602
    848 0.001179245 715.59167 871.11718
    881 0.001135074 715.2987 870.77896
    863 0.001158749 715.0055 870.44142
    917 0.001090513 714.71206 870.10458
    839 0.001191895 714.41838 869.7684
    822 0.001216545 714.12446 869.43299
    868 0.001152074 713.8303 869.09821
    839 0.001191895 713.53591 868.76228
    855 0.001169591 713.24127 868.42877
    945 0.001058201 712.9464 868.09585
    847 0.001180638 712.65128 867.76343
    863 0.001158749 712.35593 867.43144
    877 0.001140251 712.06033 867.09982
    886 0.001128668 711.7645 866.76852
    880 0.001136364 711.46843 866.43737
    860 0.001162791 711.17211 866.10644
    879 0.001137656 710.87556 865.77552
    870 0.001149425 710.57876 865.4437
    841 0.001189061 710.28173 865.11274
    790 0.001265823 709.98445 864.78165
    828 0.001207729 709.68693 864.45041
    863 0.001158749 709.38917 864.11739
    854 0.00117096 709.09117 863.78575
    841 0.001189061 708.79293 863.45378
    858 0.001165501 708.49444 863.12156
    926 0.001079914 708.19572 862.78911
    836 0.001196172 707.89675 862.45643
    823 0.001215067 707.59753 862.12355
    841 0.001189061 707.29808 861.79048
    906 0.001103753 706.99838 861.45726
    806 0.001240695 706.69844 861.1232
    804 0.001243781 706.39826 860.78989
    829 0.001206273 706.09783 860.45658
    867 0.001153403 705.79716 860.12331
    893 0.001119821 705.49625 859.79013
    862 0.001160093 705.19509 859.45712
    799 0.001251564 704.89368 859.12422
    865 0.001156069 704.59204 858.79157
    831 0.001203369 704.29015 858.45901
    850 0.001176471 703.98801 858.12666
    836 0.001196172 703.68563 857.79448
    788 0.001269036 703.383 857.46239
    825 0.001212121 703.08013 857.1304
    836 0.001196172 702.77702 856.78589
    805 0.001242236 702.47365 856.4538
    855 0.001169591 702.17005 856.12156
    876 0.001141553 701.86619 855.78909
    852 0.001173709 701.56209 855.4562
    818 0.001222494 701.25775 855.12288
    879 0.001137656 700.95315 854.78892
    795 0.001257862 700.64832 854.45427
    847 0.001180638 700.34323 854.11872
    806 0.001240695 700.0379 853.77603
    850 0.001176471 699.73232 853.43845
    831 0.001203369 699.42649 853.09968
    811 0.001233046 699.12041 852.75961
    816 0.00122549 698.81409 852.41812
    831 0.001203369 698.50752 852.07515
    863 0.001158749 698.2007 851.73056
    807 0.001239157 697.89364 851.38433
    790 0.001265823 697.58632 851.03632
    808 0.001237624 697.27876 850.68654
    761 0.00131406 696.97094 850.3348
    812 0.001231527 696.66288 849.9812
    807 0.001239157 696.35457 849.62554
    779 0.001283697 696.04601 849.26786
    799 0.001251564 695.7372 848.90799
    786 0.001272265 695.42814 848.546
    858 0.001165501 695.11883 848.1817
    796 0.001256281 694.80927 847.81509
    851 0.001175088 694.49946 847.44605
    800 0.00125 694.1894 847.07453
    822 0.001216545 693.87909 846.70042
    820 0.001219512 693.56853 846.3236
    801 0.001248439 693.25772 845.94398
    818 0.001222494 692.94665 845.56144
    823 0.001215067 692.63534 845.17593
    829 0.001206273 692.32377 844.78716
    796 0.001256281 692.01195 844.3952
    785 0.001273885 691.69988 843.99974
    797 0.001254705 691.38756 843.6008
    847 0.001180638 691.07499 843.19812
    791 0.001264223 690.76216 842.7917
    791 0.001264223 690.44908 842.3813
    794 0.001259446 690.13575 841.96694
    778 0.001285347 689.82217 841.5484
    789 0.001267427 689.50833 841.12566
    784 0.00127551 689.19424 840.69856
    781 0.00128041 688.87989 840.26713
    854 0.00117096 688.56529 839.83122
    780 0.001282051 688.25044 839.39084
    831 0.001203369 687.93534 838.94595
    780 0.001282051 687.61998 838.49643
    773 0.001293661 687.30436 838.04244
    834 0.001199041 686.98849 837.58378
    858 0.001165501 686.67237 837.12066
    797 0.001254705 686.35599 836.65292
    791 0.001264223 686.03935 836.18071
    795 0.001257862 685.72246 835.70397
    795 0.001257862 685.40532 835.22279
    804 0.001243781 685.08792 834.73716
    784 0.00127551 684.77026 834.24715
    824 0.001213592 684.45235 833.75268
    808 0.001237624 684.13418 833.25392
    800 0.00125 683.81576 832.75074
    821 0.001218027 683.49708 832.24325
    805 0.001242236 683.17814 831.73138
    724 0.001381215 682.85894 831.21508
    786 0.001272265 682.53949 830.69442
    796 0.001256281 682.21978 830.16926
    778 0.001285347 681.89981 829.6396
    840 0.001190476 681.57959 829.10533
    792 0.001262626 681.25911 828.5664
    802 0.001246883 680.93837 828.02269
    796 0.001256281 680.61737 827.4741
    767 0.001303781 680.29611 826.92052
    781 0.00128041 679.9746 826.36184
    812 0.001231527 679.65282 825.79784
    783 0.001277139 679.33079 825.22848
    763 0.001310616 679.0085 824.65354
    782 0.001278772 678.68595 824.07293
    813 0.001230012 678.36314 823.48645
    808 0.001237624 678.04007 822.89402
    824 0.001213592 677.71674 822.29549
    771 0.001297017 677.39315 821.69069
    795 0.001257862 677.0693 821.07956
    844 0.001184834 676.74519 820.46197
    816 0.00122549 676.42082 819.83787
    766 0.001305483 676.09619 819.20719
    833 0.00120048 675.77129 818.56985
    825 0.001212121 675.44614 817.92587
    833 0.00120048 675.12073 817.27524
    810 0.001234568 674.79505 816.61798
    786 0.001272265 674.46911 815.95416
    838 0.001193317 674.14291 815.28382
    819 0.001221001 673.81645 814.6071
    799 0.001251564 673.48973 813.92412
    825 0.001212121 673.16274 813.23504
    783 0.001277139 672.83549 812.54003
    876 0.001141553 672.50798 811.83931
    753 0.001328021 672.18021 811.13305
    808 0.001237624 671.85217 810.42158
    785 0.001273885 671.52387 809.70511
    752 0.001329787 671.19531 808.98396
    817 0.00122399 670.86648 808.25838
    833 0.00120048 670.53739 807.52876
    798 0.001253133 670.20804 806.79531
    839 0.001191895 669.87842 806.05849
    849 0.001177856 669.54854 805.31855
    802 0.001246883 669.21839 804.57587
    829 0.001206273 668.88798 803.83078
    789 0.001267427 668.5573 803.08368
    794 0.001259446 668.22636 802.33488
    799 0.001251564 667.89515 801.5848
    808 0.001237624 667.56368 800.83374
    795 0.001257862 667.23194 800.08203
    803 0.00124533 666.89994 799.33014
    815 0.001226994 666.56767 798.57832
    820 0.001219512 666.23514 797.82698
    822 0.001216545 665.90233 797.07645
    822 0.001216545 665.56927 796.32709
    816 0.00122549 665.23593 795.5792
    788 0.001269036 664.90233 794.83317
    810 0.001234568 664.56846 794.08928
    825 0.001212121 664.23433 793.34789
    768 0.001302083 663.89992 792.60927
    785 0.001273885 663.56525 791.87381
    772 0.001295337 663.23031 791.14169
    834 0.001199041 662.89511 790.41334
    758 0.001319261 662.55963 789.68893
    805 0.001242236 662.22389 788.96877
    812 0.001231527 661.88788 788.25308
    795 0.001257862 661.5516 787.54213
    816 0.00122549 661.21505 786.83609
    824 0.001213592 660.87824 786.13524
    854 0.00117096 660.54115 785.43976
    815 0.001226994 660.20379 784.74977
    731 0.001367989 659.86617 784.06547
    774 0.00129199 659.52827 783.38691
    788 0.001269036 659.19011 782.71426
    783 0.001277139 658.85167 782.04756
    749 0.001335113 658.51297 781.38691
    820 0.001219512 658.17399 780.73227
    811 0.001233046 657.83475 780.08374
    767 0.001303781 657.49523 779.44125
    802 0.001246883 657.15544 778.80487
    802 0.001246883 656.81539 778.17444
    836 0.001196172 656.47506 777.54997
    814 0.001228501 656.13445 776.9313
    798 0.001253133 655.79358 776.3184
    772 0.001295337 655.45244 775.71109
    829 0.001206273 655.11102 775.10929
    874 0.001144165 654.76933 774.51282
    798 0.001253133 654.42737 773.92153
    747 0.001338688 654.08513 773.33524
    820 0.001219512 653.74263 772.75378
    838 0.001193317 653.39985 772.17694
    835 0.001197605 653.05679 771.60451
    765 0.00130719 652.71347 771.03636
    799 0.001251564 652.36987 770.47216
    851 0.001175088 652.026 769.91182
    796 0.001256281 651.68185 769.35502
    778 0.001285347 651.33743 768.80161
    792 0.001262626 650.99273 768.25128
    871 0.001148106 650.64776 767.70393
    790 0.001265823 650.30252 767.15921
    803 0.00124533 649.957 766.61697
    770 0.001298701 649.61121 766.07693
    857 0.001166861 649.26514 765.53891
    822 0.001216545 648.91879 765.00262
    861 0.00116144 648.57217 764.4679
    777 0.001287001 648.22528 763.93445
    786 0.001272265 647.87811 763.4021
    810 0.001234568 647.53066 762.87061
    786 0.001272265 647.18294 762.33973
    800 0.00125 646.83494 761.8093
    798 0.001253133 646.48666 761.27904
    819 0.001221001 646.13811 760.74878
    755 0.001324503 645.78928 760.21826
    790 0.001265823 645.44017 759.68737
    845 0.001183432 645.09079 759.15581
    819 0.001221001 644.74113 758.62348
    777 0.001287001 644.39119 758.09012
    790 0.001265823 644.04097 757.55564
    783 0.001277139 643.69048 757.01978
    791 0.001264223 643.33971 756.48251
    795 0.001257862 642.98866 755.94354
    795 0.001257862 642.63733 755.40288
    827 0.00120919 642.28572 754.8603
    751 0.001331558 641.93383 754.31577
    813 0.001230012 641.58167 753.76914
    788 0.001269036 641.22922 753.22033
    775 0.001290323 640.8765 752.66929
    797 0.001254705 640.52349 752.11594
    774 0.00129199 640.17021 751.56021
    770 0.001298701 639.81664 751.00205
    840 0.001190476 639.4628 750.44148
    798 0.001253133 639.10868 749.87838
    777 0.001287001 638.75427 749.31282
    861 0.00116144 638.39959 748.74266
    798 0.001253133 638.04462 748.17205
    801 0.001248439 637.68937 747.59881
    808 0.001237624 637.33384 747.02308
    798 0.001253133 636.97803 746.44471
    807 0.001239157 636.62194 745.86381
    814 0.001228501 636.26557 745.28025
    763 0.001310616 635.90891 744.69409
    787 0.001270648 635.55198 744.10522
    800 0.00125 635.19476 743.5137
    785 0.001273885 634.83726 742.91838
    804 0.001243781 634.47947 742.32131
    810 0.001234568 634.1214 741.72137
    811 0.001233046 633.76305 741.11848
    807 0.001239157 633.40442 740.51261
    789 0.001267427 633.0455 739.90355
    825 0.001212121 632.6863 739.29135
    799 0.001251564 632.32682 738.67572
    816 0.00122549 631.96705 738.05668
    800 0.00125 631.607 737.43399
    792 0.001262626 631.24666 736.80757
    782 0.001278772 630.88604 736.17718
    798 0.001253133 630.52514 735.53153
    794 0.001259446 630.16395 734.89275
    822 0.001216545 629.80247 734.24954
    828 0.001207729 629.44071 733.60159
    769 0.00130039 629.07866 732.9488
    824 0.001213592 628.71633 732.29088
    803 0.00124533 628.35372 731.62764
    739 0.00135318 627.99081 730.95886
    779 0.001283697 627.62762 730.28426
    736 0.001358696 627.26415 729.60368
    751 0.001331558 626.90039 728.91117
    803 0.00124533 626.53634 728.21782
    784 0.00127551 626.17201 727.51766
    795 0.001257862 625.80738 726.81054
    862 0.001160093 625.44247 726.09615
    777 0.001287001 625.07728 725.37429
    806 0.001240695 624.71179 724.64465
    844 0.001184834 624.34602 723.90705
    808 0.001237624 623.97996 723.16118
    801 0.001248439 623.61362 722.40688
    733 0.001364256 623.24698 721.64384
    803 0.00124533 622.88006 720.87187
    812 0.001231527 622.51284 720.09073
    794 0.001259446 622.14534 719.3002
    812 0.001231527 621.77755 718.50007
    828 0.001207729 621.40947 717.69015
    782 0.001278772 621.04111 716.87025
    836 0.001196172 620.67245 716.04017
    757 0.001321004 620.3035 715.19979
    819 0.001221001 619.93426 714.34894
    770 0.001298701 619.56473 713.48751
    724 0.001381215 619.19492 712.61536
    781 0.00128041 618.82481 711.73244
    791 0.001264223 618.45441 710.83864
    781 0.00128041 618.08372 709.93398
    783 0.001277139 617.71274 709.01839
    805 0.001242236 617.34147 708.09189
    847 0.001180638 616.96991 707.15451
    775 0.001290323 616.59805 706.20632
    795 0.001257862 616.22591 705.24738
    828 0.001207729 615.85347 704.27787
    775 0.001290323 615.48074 703.29783
    759 0.001317523 615.10772 702.30752
    758 0.001319261 614.7344 701.30045
    785 0.001273885 614.3608 700.29013
    778 0.001285347 613.9869 699.27017
    806 0.001240695 613.6127 698.24082
    807 0.001239157 613.23822 697.20239
    733 0.001364256 612.86344 696.15519
    754 0.00132626 612.48837 695.09958
    759 0.001317523 612.113 694.03587
    784 0.00127551 611.73734 692.96447
    784 0.00127551 611.36139 691.88571
    841 0.001189061 610.98514 690.80004
    742 0.001347709 610.6086 689.70452
    779 0.001283697 610.23176 688.60623
    791 0.001264223 609.85463 687.50221
    774 0.00129199 609.47721 686.39299
    770 0 609.09948 685.2789
    761 0 0 0
    772 0 0 0
    763 0 0 0
    718 0 0 0
    804 0 0 0
    800 0 0 0
    775 0 0 0
    761 0 0 0
    774 0 0 0
    761 0 0 0
    755 0 0 0
    773 0 0 0
    785 0 0 0
    788 0 0 0
    777 0 0 0
    771 0 0 0
    736 0 0 0
    690 0 0 0
    757 0 0 0
    768 0 0 0
    797 0 0 0
    709 0 0 0
    814 0 0 0
    787 0 0 0
    761 0 0 0
    751 0 0 0
    837 0 0 0
    759 0 0 0
    735 0 0 0
    761 0 0 0
    738 0 0 0
    752 0 0 0
    748 0 0 0
    733 0 0 0
    720 0 0 0
    784 0 0 0
    763 0 0 0
    702 0 0 0
    797 0 0 0
    770 0 0 0
    739 0 0 0
    805 0 0 0
    780 0 0 0
    807 0 0 0
    768 0 0 0
    784 0 0 0
    713 0 0 0
    825 0 0 0
    781 0 0 0
    788 0 0 0
    806 0 0 0
    785 0 0 0
    774 0 0 0
    779 0 0 0
    822 0 0 0
    808 0 0 0
    782 0 0 0
    732 0 0 0
    771 0 0 0
    789 0 0 0
    758 0 0 0
    756 0 0 0
    783 0 0 0
    802 0 0 0
    766 0 0 0
    785 0 0 0
    821 0 0 0
    769 0 0 0
    779 0 0 0
    773 0 0 0
    770 0 0 0
    720 0 0 0
    731 0 0 0
    772 0 0 0
    747 0 0 0
    783 0 0 0
    789 0 0 0
    767 0 0 0
    745 0 0 0
    741 0 0 0
    765 0 0 0
    765 0 0 0
    744 0 0 0
    709 0 0 0
    728 0 0 0
    680 0 0 0
    725 0 0 0
    737 0 0 0
    741 0 0 0
    767 0 0 0
    735 0 0 0
    712 0 0 0
    724 0 0 0
    742 0 0 0
    764 0 0 0
    807 0 0 0
    749 0 0 0
    740 0 0 0
    782 0 0 0
    703 0 0 0
    740 0 0 0
    720 0 0 0
    763 0 0 0
    772 0 0 0
    725 0 0 0
    755 0 0 0
    788 0 0 0
    745 0 0 0
    735 0 0 0
    730 0 0 0
    709 0 0 0
    766 0 0 0
    735 0 0 0
    689 0 0 0
    732 0 0 0
    738 0 0 0
    744 0 0 0
    722 0 0 0
    698 0 0 0
    707 0 0 0
    763 0 0 0
    775 0 0 0
    691 0 0 0
    755 0 0 0
    742 0 0 0
    737 0 0 0
    732 0 0 0
    717 0 0 0
    734 0 0 0
    734 0 0 0
    708 0 0 0
    763 0 0 0
    666 0 0 0
    708 0 0 0
    723 0 0 0
    784 0 0 0
    671 0 0 0
    712 0 0 0
    767 0 0 0
    751 0 0 0
    803 0 0 0
    708 0 0 0
    749 0 0 0
    741 0 0 0
    703 0 0 0
    740 0 0 0
    789 0 0 0
    737 0 0 0
    702 0 0 0
    702 0 0 0
    679 0 0 0
    700 0 0 0
    680 0 0 0
    799 0 0 0
    735 0 0 0
    794 0 0 0
    747 0 0 0
    682 0 0 0
    700 0 0 0
    725 0 0 0
    779 0 0 0
    667 0 0 0
    695 0 0 0
    724 0 0 0
    706 0 0 0
    692 0 0 0
    718 0 0 0
    720 0 0 0
    696 0 0 0
    723 0 0 0
    719 0 0 0
    758 0 0 0
    723 0 0 0
    756 0 0 0
    759 0 0 0
    715 0 0 0
    721 0 0 0
    734 0 0 0
    769 0 0 0
    761 0 0 0
    732 0 0 0
    736 0 0 0
    684 0 0 0
    772 0 0 0
    692 0 0 0
    734 0 0 0
    698 0 0 0
    741 0 0 0
    660 0 0 0
    723 0 0 0
    736 0 0 0
    762 0 0 0
    697 0 0 0
    748 0 0 0
    733 0 0 0
    749 0 0 0
    705 0 0 0
    722 0 0 0
    714 0 0 0
    695 0 0 0
    749 0 0 0
    714 0 0 0
    696 0 0 0
    754 0 0 0
    783 0 0 0
    746 0 0 0
    729 0 0 0
    712 0 0 0
    722 0 0 0
    742 0 0 0
    724 0 0 0
    732 0 0 0
    779 0 0 0
    722 0 0 0
    671 0 0 0
    705 0 0 0
    696 0 0 0
    704 0 0 0
    695 0 0 0
    777 0 0 0
    794 0 0 0
    728 0 0 0
    726 0 0 0
    766 0 0 0
    733 0 0 0
    701 0 0 0
    742 0 0 0
    699 0 0 0
    706 0 0 0
    713 0 0 0
    725 0 0 0
    731 0 0 0
    726 0 0 0
    687 0 0 0
    692 0 0 0
    749 0 0 0
    685 0 0 0
    690 0 0 0
    688 0 0 0
    755 0 0 0
    678 0 0 0
    714 0 0 0
    757 0 0 0
    759 0 0 0
    697 0 0 0
    709 0 0 0
    714 0 0 0
    696 0 0 0
    750 0 0 0
    744 0 0 0
    687 0 0 0
    651 0 0 0
    655 0 0 0
    720 0 0 0
    676 0 0 0
    724 0 0 0
    716 0 0 0
    696 0 0 0
    688 0 0 0
    729 0 0 0
    703 0 0 0
    714 0 0 0
    674 0 0 0
    712 0 0 0
    721 0 0 0
    658 0 0 0
    725 0 0 0
    682 0 0 0
    690 0 0 0
    683 0 0 0
    697 0 0 0
    715 0 0 0
    698 0 0 0
    707 0 0 0
    739 0 0 0
    679 0 0 0
    681 0 0 0
    708 0 0 0
    700 0 0 0
    690 0 0 0
    723 0 0 0
    656 0 0 0
    655 0 0 0
    730 0 0 0
    726 0 0 0
    709 0 0 0
    732 0 0 0
    680 0 0 0
    699 0 0 0
    722 0 0 0
    739 0 0 0
    724 0 0 0
    695 0 0 0
    720 0 0 0
    673 0 0 0
    696 0 0 0
    717 0 0 0
    695 0 0 0
    702 0 0 0
    699 0 0 0
    724 0 0 0
    686 0 0 0
    723 0 0 0
    693 0 0 0
    687 0 0 0
    662 0 0 0
    716 0 0 0
    662 0 0 0
    693 0 0 0
    666 0 0 0
    688 0 0 0
    664 0 0 0
    713 0 0 0
    715 0 0 0
    681 0 0 0
    693 0 0 0
    684 0 0 0
    702 0 0 0
    699 0 0 0
    713 0 0 0
    722 0 0 0
    662 0 0 0
    698 0 0 0
    707 0 0 0
    703 0 0 0
    736 0 0 0
    730 0 0 0
    635 0 0 0
    690 0 0 0
    669 0 0 0
    678 0 0 0
    649 0 0 0
    678 0 0 0
    669 0 0 0
    681 0 0 0
    695 0 0 0
    693 0 0 0
    702 0 0 0
    704 0 0 0
    744 0 0 0
    687 0 0 0
    698 0 0 0
    681 0 0 0
    697 0 0 0
    647 0 0 0
    668 0 0 0
    678 0 0 0
    700 0 0 0
    636 0 0 0
    707 0 0 0
    650 0 0 0
    711 0 0 0
    688 0 0 0
    729 0 0 0
    693 0 0 0
    636 0 0 0
    627 0 0 0
    703 0 0 0
    655 0 0 0
    756 0 0 0
    641 0 0 0
    658 0 0 0
    761 0 0 0
    723 0 0 0
    729 0 0 0
    664 0 0 0
    696 0 0 0
    697 0 0 0
    718 0 0 0
    698 0 0 0
    664 0 0 0
    720 0 0 0
    685 0 0 0
    707 0 0 0
    726 0 0 0
    737 0 0 0
    692 0 0 0
    672 0 0 0
    721 0 0 0
    691 0 0 0
    692 0 0 0
    638 0 0 0
    719 0 0 0
    647 0 0 0
    667 0 0 0
    711 0 0 0
    670 0 0 0
    696 0 0 0
    659 0 0 0
    658 0 0 0
    678 0 0 0
    707 0 0 0
    669 0 0 0
    698 0 0 0
    680 0 0 0
    676 0 0 0
    700 0 0 0
    693 0 0 0
    712 0 0 0
    704 0 0 0
    670 0 0 0
    701 0 0 0
    722 0 0 0
    706 0 0 0
    712 0 0 0
    692 0 0 0
    681 0 0 0
    712 0 0 0
    715 0 0 0
    712 0 0 0
    704 0 0 0
    672 0 0 0
    707 0 0 0
    646 0 0 0
    703 0 0 0
    662 0 0 0
    688 0 0 0
    708 0 0 0
    692 0 0 0
    715 0 0 0
    691 0 0 0
    643 0 0 0
    668 0 0 0
    723 0 0 0
    693 0 0 0
    705 0 0 0
    709 0 0 0
    659 0 0 0
    733 0 0 0
    711 0 0 0
    701 0 0 0
    669 0 0 0
    643 0 0 0
    713 0 0 0
    691 0 0 0
    631 0 0 0
    695 0 0 0
    674 0 0 0
    678 0 0 0
    687 0 0 0
    711 0 0 0
    700 0 0 0
    687 0 0 0
    709 0 0 0
    687 0 0 0
    667 0 0 0
    649 0 0 0
    660 0 0 0
    722 0 0 0
    645 0 0 0
    631 0 0 0
    684 0 0 0
    663 0 0 0
    663 0 0 0
    690 0 0 0
    676 0 0 0
    676 0 0 0
    662 0 0 0
    678 0 0 0
    695 0 0 0
    704 0 0 0
    670 0 0 0
    646 0 0 0
    665 0 0 0
    704 0 0 0
    693 0 0 0
    684 0 0 0
    637 0 0 0
    652 0 0 0
    667 0 0 0
    690 0 0 0
    643 0 0 0
    678 0 0 0
    716 0 0 0
    713 0 0 0
    648 0 0 0
    690 0 0 0
    692 0 0 0
    616 0 0 0
    671 0 0 0
    666 0 0 0
    656 0 0 0
    687 0 0 0
    632 0 0 0
    671 0 0 0
    654 0 0 0
    643 0 0 0
    673 0 0 0
    639 0 0 0
    696 0 0 0
    637 0 0 0
    605 0 0 0
    676 0 0 0
    664 0 0 0
    707 0 0 0
    645 0 0 0
    667 0 0 0
    650 0 0 0
    687 0 0 0
    610 0 0 0
    660 0 0 0
    675 0 0 0
    613 0 0 0
    638 0 0 0
    657 0 0 0
    641 0 0 0
    640 0 0 0
    646 0 0 0
    643 0 0 0
    690 0 0 0
    666 0 0 0
    680 0 0 0
    696 0 0 0
    632 0 0 0
    656 0 0 0
    627 0 0 0
    636 0 0 0
    623 0 0 0
    646 0 0 0
    695 0 0 0
    646 0 0 0
    660 0 0 0
    703 0 0 0
    667 0 0 0
    630 0 0 0
    618 0 0 0
    635 0 0 0
    668 0 0 0
    659 0 0 0
    618 0 0 0
    601 0 0 0
    625 0 0 0
    641 0 0 0
    625 0 0 0
    614 0 0 0
    680 0 0 0
    662 0 0 0
    662 0 0 0
    642 0 0 0
    550 0 0 0
    622 0 0 0
    643 0 0 0
    600 0 0 0
    674 0 0 0
    656 0 0 0
    660 0 0 0
    647 0 0 0
    592 0 0 0
    679 0 0 0
    662 0 0 0
    638 0 0 0
    654 0 0 0
    607 0 0 0
    581 0 0 0
    614 0 0 0
    651 0 0 0
    586 0 0 0
    619 0 0 0
    627 0 0 0
    634 0 0 0
    609 0 0 0
    626 0 0 0
    605 0 0 0
    605 0 0 0
    638 0 0 0
    659 0 0 0
    645 0 0 0
    579 0 0 0
    621 0 0 0
    616 0 0 0
    651 0 0 0
    652 0 0 0
    563 0 0 0
    605 0 0 0
    620 0 0 0
    680 0 0 0
    672 0 0 0
    655 0 0 0
    622 0 0 0
    580 0 0 0
    648 0 0 0
    599 0 0 0
    602 0 0 0
    616 0 0 0
    602 0 0 0
    648 0 0 0
    630 0 0 0
    642 0 0 0
    621 0 0 0
    659 0 0 0
    635 0 0 0
    620 0 0 0
    621 0 0 0
    627 0 0 0
    689 0 0 0
    606 0 0 0
    643 0 0 0
    688 0 0 0
    619 0 0 0
    634 0 0 0
    621 0 0 0
    634 0 0 0
    632 0 0 0
    622 0 0 0
    600 0 0 0
    608 0 0 0
    626 0 0 0
    613 0 0 0
    647 0 0 0
    662 0 0 0
    627 0 0 0
    659 0 0 0
    608 0 0 0
    625 0 0 0
    596 0 0 0
    620 0 0 0
    615 0 0 0
    620 0 0 0
    575 0 0 0
    582 0 0 0
    662 0 0 0
    608 0 0 0
    597 0 0 0
    665 0 0 0
    639 0 0 0
    607 0 0 0
    627 0 0 0
    587 0 0 0
    659 0 0 0
    651 0 0 0
    620 0 0 0
    621 0 0 0
    655 0 0 0
    635 0 0 0
    586 0 0 0
    577 0 0 0
    629 0 0 0
    646 0 0 0
    635 0 0 0
    581 0 0 0
    638 0 0 0
    598 0 0 0
    653 0 0 0
    607 0 0 0
    673 0 0 0
    678 0 0 0
    623 0 0 0
    631 0 0 0
    629 0 0 0
    605 0 0 0
    642 0 0 0
    588 0 0 0
    606 0 0 0
    576 0 0 0
    645 0 0 0
    621 0 0 0
    575 0 0 0
    599 0 0 0
    619 0 0 0
    551 0 0 0
    607 0 0 0
    604 0 0 0
    605 0 0 0
    572 0 0 0
    601 0 0 0
    621 0 0 0
    597 0 0 0
    565 0 0 0
    606 0 0 0
    601 0 0 0
    657 0 0 0
    604 0 0 0
    565 0 0 0
    607 0 0 0
    608 0 0 0
    598 0 0 0
    613 0 0 0
    591 0 0 0
    566 0 0 0
    558 0 0 0
    593 0 0 0
    602 0 0 0
    583 0 0 0
    627 0 0 0
    609 0 0 0
    615 0 0 0
    572 0 0 0
    635 0 0 0
    572 0 0 0
    594 0 0 0
    582 0 0 0
    626 0 0 0
    552 0 0 0
    594 0 0 0
    627 0 0 0
    634 0 0 0
    592 0 0 0
    613 0 0 0
    544 0 0 0
    585 0 0 0
    566 0 0 0
    592 0 0 0
    600 0 0 0
    583 0 0 0
    652 0 0 0
    631 0 0 0
    577 0 0 0
    602 0 0 0
    614 0 0 0
    574 0 0 0
    573 0 0 0
    594 0 0 0
    568 0 0 0
    582 0 0 0
    610 0 0 0
    547 0 0 0
    625 0 0 0
    615 0 0 0
    591 0 0 0
    599 0 0 0
    583 0 0 0
    601 0 0 0
    598 0 0 0
    587 0 0 0
    649 0 0 0
    597 0 0 0
    591 0 0 0
    584 0 0 0
    605 0 0 0
    576 0 0 0
    618 0 0 0
    546 0 0 0
    590 0 0 0
    631 0 0 0
    602 0 0 0
    593 0 0 0
    579 0 0 0
    600 0 0 0
    647 0 0 0
    592 0 0 0
    638 0 0 0
    600 0 0 0
    627 0 0 0
    615 0 0 0
    608 0 0 0
    534 0 0 0
    582 0 0 0
    579 0 0 0
    598 0 0 0
    566 0 0 0
    602 0 0 0
    597 0 0 0
    551 0 0 0
    550 0 0 0
    592 0 0 0
    615 0 0 0
    576 0 0 0
    596 0 0 0
    621 0 0 0
    568 0 0 0
    601 0 0 0
    574 0 0 0
    582 0 0 0
    566 0 0 0
    551 0 0 0
    590 0 0 0
    541 0 0 0
    564 0 0 0
    571 0 0 0
    609 0 0 0
    556 0 0 0
    567 0 0 0
    565 0 0 0
    614 0 0 0
    623 0 0 0
    609 0 0 0
    557 0 0 0
    589 0 0 0
    576 0 0 0
    573 0 0 0
    583 0 0 0
    625 0 0 0
    577 0 0 0
    551 0 0 0
    603 0 0 0
    565 0 0 0
    623 0 0 0
    584 0 0 0
    569 0 0 0
    547 0 0 0
    602 0 0 0
    619 0 0 0
    600 0 0 0
    547 0 0 0
    577 0 0 0
    625 0 0 0
    584 0 0 0
    566 0 0 0
    566 0 0 0
    615 0 0 0
    607 0 0 0
    582 0 0 0
    585 0 0 0
    622 0 0 0
    579 0 0 0
    608 0 0 0
    566 0 0 0
    592 0 0 0
    568 0 0 0
    604 0 0 0
    550 0 0 0
    554 0 0 0
    600 0 0 0
    610 0 0 0
    574 0 0 0
    582 0 0 0
    552 0 0 0
    563 0 0 0
    627 0 0 0
    580 0 0 0
    619 0 0 0
    589 0 0 0
    573 0 0 0
    525 0 0 0
    596 0 0 0
    569 0 0 0
    582 0 0 0
    613 0 0 0
    567 0 0 0
    591 0 0 0
    651 0 0 0
    610 0 0 0
    567 0 0 0
    591 0 0 0
    566 0 0 0
    589 0 0 0
    574 0 0 0
    542 0 0 0
    579 0 0 0
    622 0 0 0
    621 0 0 0
    603 0 0 0
    597 0 0 0
    577 0 0 0
    594 0 0 0
    604 0 0 0
    586 0 0 0
    547 0 0 0
    586 0 0 0
    566 0 0 0
    574 0 0 0
    603 0 0 0
    569 0 0 0
    588 0 0 0
    563 0 0 0
    585 0 0 0
    583 0 0 0
    566 0 0 0
    584 0 0 0
    553 0 0 0
    539 0 0 0
    614 0 0 0
    568 0 0 0
    635 0 0 0
    577 0 0 0
    532 0 0 0
    593 0 0 0
    572 0 0 0
    581 0 0 0
    617 0 0 0
    612 0 0 0
    584 0 0 0
    551 0 0 0
    599 0 0 0
    592 0 0 0
    588 0 0 0
    579 0 0 0
    588 0 0 0
    591 0 0 0
    605 0 0 0
    589 0 0 0
    560 0 0 0
    547 0 0 0
    571 0 0 0
    631 0 0 0
    560 0 0 0
    539 0 0 0
    609 0 0 0
    565 0 0 0
    570 0 0 0
    596 0 0 0
    572 0 0 0
    568 0 0 0
    553 0 0 0
    613 0 0 0
    562 0 0 0
    593 0 0 0
    539 0 0 0
    574 0 0 0
    615 0 0 0
    590 0 0 0
    574 0 0 0
    569 0 0 0
    607 0 0 0
    599 0 0 0
    622 0 0 0
    600 0 0 0
    589 0 0 0
    587 0 0 0
    580 0 0 0
    572 0 0 0
    596 0 0 0
    556 0 0 0
    571 0 0 0
    537 0 0 0
    542 0 0 0
    600 0 0 0
    534 0 0 0
    589 0 0 0
    552 0 0 0
    599 0 0 0
    572 0 0 0
    597 0 0 0
    572 0 0 0
    607 0 0 0
    622 0 0 0
    602 0 0 0
    577 0 0 0
    614 0 0 0
    586 0 0 0
    563 0 0 0
    582 0 0 0
    567 0 0 0
    585 0 0 0
    617 0 0 0
    633 0 0 0
    623 0 0 0
    633 0 0 0
    653 0 0 0
    533 0 0 0
    594 0 0 0
    605 0 0 0
    581 0 0 0
    594 0 0 0
    601 0 0 0
    574 0 0 0
    574 0 0 0
    581 0 0 0
    614 0 0 0
    600 0 0 0
    592 0 0 0
    596 0 0 0
    568 0 0 0
    543 0 0 0
    616 0 0 0
    558 0 0 0
    571 0 0 0
    603 0 0 0
    535 0 0 0
    567 0 0 0
    572 0 0 0
    580 0 0 0
    620 0 0 0
    594 0 0 0
    580 0 0 0
    597 0 0 0
    580 0 0 0
    565 0 0 0
    565 0 0 0
    614 0 0 0
    596 0 0 0
    624 0 0 0
    609 0 0 0
    563 0 0 0
    614 0 0 0
    539 0 0 0
    581 0 0 0
    560 0 0 0
    603 0 0 0
    570 0 0 0
    532 0 0 0
    581 0 0 0
    603 0 0 0
    603 0 0 0
    536 0 0 0
    581 0 0 0
    568 0 0 0
    579 0 0 0
    586 0 0 0
    615 0 0 0
    588 0 0 0
    637 0 0 0
    562 0 0 0
    599 0 0 0
    575 0 0 0
    542 0 0 0
    610 0 0 0
    559 0 0 0
    594 0 0 0
    558 0 0 0
    543 0 0 0
    612 0 0 0
    548 0 0 0
    585 0 0 0
    526 0 0 0
    575 0 0 0
    574 0 0 0
    609 0 0 0
    616 0 0 0
    531 0 0 0
    590 0 0 0
    585 0 0 0
    516 0 0 0
    600 0 0 0
    555 0 0 0
    596 0 0 0
    623 0 0 0
    602 0 0 0
    596 0 0 0
    560 0 0 0
    563 0 0 0
    634 0 0 0
    622 0 0 0
    589 0 0 0
    579 0 0 0
    583 0 0 0
    573 0 0 0
    603 0 0 0
    554 0 0 0
    573 0 0 0
    622 0 0 0
    609 0 0 0
    602 0 0 0
    575 0 0 0
    553 0 0 0
    594 0 0 0
    531 0 0 0
    590 0 0 0
    558 0 0 0
    597 0 0 0
    577 0 0 0
    572 0 0 0
    579 0 0 0
    535 0 0 0
    552 0 0 0
    579 0 0 0
    549 0 0 0
    605 0 0 0
    590 0 0 0
    543 0 0 0
    575 0 0 0
    564 0 0 0
    564 0 0 0
    589 0 0 0
    565 0 0 0
    555 0 0 0
    539 0 0 0
    589 0 0 0
    553 0 0 0
    587 0 0 0
    552 0 0 0
    562 0 0 0
    576 0 0 0
    619 0 0 0
    554 0 0 0
    575 0 0 0
    587 0 0 0
    552 0 0 0
    569 0 0 0
    584 0 0 0
    532 0 0 0
    535 0 0 0
    529 0 0 0
    541 0 0 0
    543 0 0 0
    555 0 0 0
    621 0 0 0
    618 0 0 0
    613 0 0 0
    565 0 0 0
    549 0 0 0
    567 0 0 0
    531 0 0 0
    581 0 0 0
    520 0 0 0
    542 0 0 0
    580 0 0 0
    557 0 0 0
    535 0 0 0
    537 0 0 0
    567 0 0 0
    575 0 0 0
    518 0 0 0
    547 0 0 0
    566 0 0 0
    536 0 0 0
    539 0 0 0
    560 0 0 0
    573 0 0 0
    524 0 0 0
    552 0 0 0
    606 0 0 0
    565 0 0 0
    562 0 0 0
    550 0 0 0
    596 0 0 0
    547 0 0 0
    584 0 0 0
    584 0 0 0
    590 0 0 0
    542 0 0 0
    564 0 0 0
    524 0 0 0
    556 0 0 0
    571 0 0 0
    563 0 0 0
    520 0 0 0
    587 0 0 0
    594 0 0 0
    535 0 0 0
    590 0 0 0
    567 0 0 0
    539 0 0 0
    526 0 0 0
    565 0 0 0
    526 0 0 0
    552 0 0 0
    566 0 0 0
    549 0 0 0
    549 0 0 0
    522 0 0 0
    538 0 0 0
    583 0 0 0
    559 0 0 0
    535 0 0 0
    556 0 0 0
    544 0 0 0
    546 0 0 0
    567 0 0 0
    520 0 0 0
    572 0 0 0
    532 0 0 0
    570 0 0 0
    562 0 0 0
    506 0 0 0
    537 0 0 0
    552 0 0 0
    525 0 0 0
    573 0 0 0
    486 0 0 0
    534 0 0 0
    560 0 0 0
    598 0 0 0
    547 0 0 0
    548 0 0 0
    541 0 0 0
    520 0 0 0
    563 0 0 0
    543 0 0 0
    534 0 0 0
    530 0 0 0
    506 0 0 0
    558 0 0 0
    536 0 0 0
    555 0 0 0
    538 0 0 0
    537 0 0 0
    535 0 0 0
    539 0 0 0
    524 0 0 0
    564 0 0 0
    541 0 0 0
    519 0 0 0
    507 0 0 0
    559 0 0 0
    540 0 0 0
    555 0 0 0
    537 0 0 0
    509 0 0 0
    493 0 0 0
    574 0 0 0
    503 0 0 0
    532 0 0 0
    497 0 0 0
    540 0 0 0
    539 0 0 0
    521 0 0 0
    542 0 0 0
    539 0 0 0
    510 0 0 0
    504 0 0 0
    542 0 0 0
    505 0 0 0
    534 0 0 0
    533 0 0 0
    535 0 0 0
_pd_calc_method     "Rietveld Refinement"
_pd_proc_info_data_reduction     ?
_pd_proc_info_datetime     2022-04-28T10:38
_pd_proc_info_excluded_regions     ?
_pd_proc_ls_background_function
;
Background function: "chebyschev-1" function with 4 terms:
    1205(8), -655(9), 147(7), -88(6),
  Background peak parameters: pos, int, sig, gam:
    11.72(4), 4.94(12)e5, 3.12(13)e4, 0.100,
;
_pd_proc_ls_pref_orient_corr
                       "March-Dollase correction coef. = 1.000 axis = [0, 0, 1]"
_pd_proc_ls_prof_R_factor     0.06446
_pd_proc_ls_prof_wR_factor     0.09224
_pd_proc_ls_prof_wR_expected     0.02225
_pd_proc_ls_profile_function
;
Finger-Cox-Jephcoat function parameters U, V, W, X, Y, SH/L:
  peak variance(Gauss) = Utan(Th)^2^+Vtan(Th)+W:
  peak HW(Lorentz) = X/cos(Th)+Ytan(Th); SH/L = S/L+H/L
  U, V, W in (centideg)^2^, X & Y in centideg
    30.816, 10.768, 0.000, 1.935, 0.000, 0.033,
;
_pd_proc_ls_special_details     ?
_pd_proc_number_of_points     5864
_pd_spec_mount_mode     transmission
_pd_spec_mounting     'glass capillary'
_pd_spec_shape     cylinder
_pd_spec_size_axial     12
_pd_spec_size_equat     0.7
_pd_spec_size_thick     0.7
loop_
    _atom_site_type_symbol
    _atom_site_label
    _atom_site_fract_x
    _atom_site_fract_y
    _atom_site_fract_z
    _atom_site_U_iso_or_equiv
    _atom_site_adp_type
    _atom_site_occupancy
    _atom_site_site_symmetry_multiplicity
    C C1 0.613(3)   0.625(7) 0.90(3) 0.26(3)   Uiso 1.0000 2
    C C3 0.704(3)   0.560(8) 0.84(3)   0.26(3)   Uiso 1.0000 2
    C C5 0.7409(16) 0.364(3)   0.97(2)   0.26(3)   Uiso 1.0000 2
    C C6 0.688(3)   0.233(7) 1.18(3)   0.26(3)   Uiso 1.0000 2
    C C8 0.594(3) 0.287(11) 1.23(2)   0.26(3)   Uiso 1.0000 2
    C C10 0.5516(10) 0.485(9) 1.077(11) 0.26(3)   Uiso 1.0000 2
    C C11 0.8397(9) 0.301(2)   0.895(13) 0.026(13) Uiso 1.0000 2
    O O12 0.8581(8) 0.108(3)   0.890(6) 0.026(13) Uiso 1.0000 2
    O O13 0.9031(7) 0.446(2)   0.938(3)   0.026(13) Uiso 1.0000 2
    H H2 0.58666 0.79555 0.81088 0.3419 Uiso 1.0000 2
    H H4 0.75003 0.66882 0.67401 0.3419 Uiso 1.0000 2
    H H7 0.72054 0.07982 1.31427 0.3419 Uiso 1.0000 2
    H H9 0.54982 0.17404 1.38976 0.3419 Uiso 1.0000 2
    O O16 0.9611(9) 0.8112(12) 0.471(3)   0.0500 Uiso 1.0000 2
    H H17 0.89031 0.81057 0.42272 0.0650 Uiso 1.0000 2
    Co Co14 1.00000 0.00000 1.00000 0.018(3)   Uiso 1.0000 1
    Co Co15 1.00000 0.50000 0.50000 0.018(3)   Uiso 1.0000 1
_geom_special_details     ?
loop_
    _geom_bond_atom_site_label_1
    _geom_bond_atom_site_label_2
    _geom_bond_site_symmetry_1
    _geom_bond_site_symmetry_2
    _geom_bond_distance
    _geom_bond_publ_flag
    C1 C3 1_555 1_555 1.399(18) yes
    C1 C10 1_555 1_555 1.427(15) yes
    C3 C1 1_555 1_555 1.399(18) yes
    C3 C5 1_555 1_555 1.389(7) yes
    C5 C3 1_555 1_555 1.389(7) yes
    C5 C6 1_555 1_555 1.385(8) yes
    C5 C11 1_555 1_555 1.503(8) yes
    C6 C5 1_555 1_555 1.385(8) yes
    C6 C8 1_555 1_555 1.41(3)   yes
    C8 C6 1_555 1_555 1.41(3)   yes
    C8 C10 1_555 1_555 1.447(15) yes
    C10 C1 1_555 1_555 1.427(15) yes
    C10 C8 1_555 1_555 1.447(15) yes
    C10 C10 1_555 2_667 1.489(5) yes
    C11 C5 1_555 1_555 1.503(8) yes
    C11 O12 1_555 1_555 1.232(10) yes
    C11 O13 1_555 1_555 1.272(11) yes
    O12 C11 1_555 1_555 1.232(10) yes
    O12 Co14 1_555 1_555 2.105(9) yes
    O13 C11 1_555 1_555 1.272(11) yes
    O16 H17 1_555 1_555 0.992(13) yes
    O16 Co14 1_555 1_565 2.098(8) yes
    O16 Co14 1_555 1_564 2.121(8) yes
    O16 Co15 1_555 1_555 2.028(8) yes
    H17 O16 1_555 1_555 0.992(13) yes
    Co14 O12 1_555 1_555 2.105(9) yes
    Co14 O12 1_555 2_757 2.105(9) yes
    Co14 O16 1_555 1_546 2.121(8) yes
    Co14 O16 1_555 1_545 2.098(8) yes
    Co14 O16 1_555 2_767 2.098(8) yes
    Co14 O16 1_555 2_766 2.121(8) yes
    Co15 O16 1_555 1_555 2.028(8) yes
    Co15 O16 1_555 2_766 2.028(8) yes
loop_
    _geom_angle_atom_site_label_1
    _geom_angle_atom_site_label_2
    _geom_angle_atom_site_label_3
    _geom_angle_site_symmetry_1
    _geom_angle_site_symmetry_2
    _geom_angle_site_symmetry_3
    _geom_angle
    _geom_angle_publ_flag
    C3 C1 C10 1_555 1_555 1_555 121.0(6) yes
    C1 C3 C5 1_555 1_555 1_555 121.4(5) yes
    C3 C5 C6 1_555 1_555 1_555 119.5(5) yes
    C3 C5 C11 1_555 1_555 1_555 119.9(5) yes
    C6 C5 C11 1_555 1_555 1_555 120.5(6) yes
    C5 C6 C8 1_555 1_555 1_555 120.5(9) yes
    C6 C8 C10 1_555 1_555 1_555 120.9(10) yes
    C1 C10 C8 1_555 1_555 1_555 116.0(9) yes
    C1 C10 C10 1_555 1_555 2_667 114(5) yes
    C8 C10 C10 1_555 1_555 2_667 124(6) yes
    C5 C11 O12 1_555 1_555 1_555 117.3(8) yes
    C5 C11 O13 1_555 1_555 1_555 117.1(8) yes
    O12 C11 O13 1_555 1_555 1_555 123.6(10) yes
data_Ni_X
_audit_creation_method     "created in GSAS-II"
_pd_block_id     2022-04-28T11:11|vege050_JAK_2|noname|NCCXpert04Cu
_chemical_name_systematic
;
Poly[(\m~4~-4,4'-biphenyldicarboxylato)di-\m-hydroxido-dinickel]
;
_chemical_name_common     ?
_chemical_formula_moiety     'C7 H5 Ni O3'
_chemical_formula_sum     "C14 H10 Ni2 O6"
_chemical_formula_structural     ?
_chemical_formula_analytical     ?
_chemical_formula_iupac     '[Ni (C14 H8 O4)0.5 (O H)]'
_chemical_formula_weight     391.63
_chemical_melting_point     ?
_chemical_compound_source     ?
_symmetry_cell_setting     triclinic
_symmetry_space_group_name_H-M     "P -1"
_symmetry_space_group_name_Hall     '-P 1'
loop_
    _space_group_symop_id
    _space_group_symop_operation_xyz
    1 x,y,z
    2 -x,-y,-z
_cell_length_a     15.0(11)
_cell_length_b     6.04(12)
_cell_length_c     4.04(9)
_cell_angle_alpha     82.7(2)
_cell_angle_beta     72.3(8)
_cell_angle_gamma     82.(2)
_cell_volume     345.(2)
_cell_formula_units_Z     1
_cell_measurement_temperature     300
_cell_special_details     ?
_exptl_crystal_density_diffrn     1.8832
_exptl_crystal_density_meas     ?
_exptl_crystal_density_method     ?
_exptl_crystal_F_000     ?
_pd_char_colour     ?
_pd_char_particle_morphology     ?
_exptl_special_details     ?
_diffrn_ambient_temperature     300
_diffrn_source     ?
_diffrn_radiation_type     K\a~1,2~
loop_
    _diffrn_radiation_wavelength
    1.54059
    1.54445
_diffrn_radiation_monochromator     ?
_diffrn_measurement_device_type     'PANalytical X'Pert'
_diffrn_detector     ?
_pd_instr_dist_src/mono     ?
_pd_instr_dist_mono/spec     ?
_pd_instr_dist_src/spec     ?
_pd_instr_dist_spec/anal     ?
_pd_instr_dist_anal/detc     ?
_pd_instr_dist_spec/detc     ?
_pd_instr_location     ?
_diffrn_radiation_probe     x-ray
loop_
    _refln_index_h
    _refln_index_k
    _refln_index_l
    _refln_F_squared_meas
    _refln_F_squared_calc
    _refln_phase_calc
    _refln_d_spacing
    _gsas_i100_meas
    1 0 0 2486.5833 2457.0881 -0.0 14.25821 100.00
    2 0 0 2786.9813 2903.9976 0.0 7.12910 28.17
    0 1 0 2214.1007 2224.7133 180.0 5.96484 15.60
    1 1 0 2598.0170 2565.5723 0.0 5.70817 16.73
    1 -1 0 12.6522 11.8844 180.0 5.31798 0.07
    2 1 0 135.8504 103.1841 -0.0 4.81610 0.62
    3 0 0 4043.0971 2933.3650 -0.0 4.75274 17.88
    2 -1 0 106.0994 108.9633 -0.0 4.36641 0.39
    1 0 1 3.5938 4.0876 -0.0 4.00610 0.01
    2 0 1 105.7118 120.0833 -180.0 3.88044 0.31
    3 1 0 45.5332 52.4090 0.0 3.91111 0.13
    0 0 1 524.8512 593.6919 0.0 3.83350 1.48
    3 -1 0 109.7606 117.5351 180.0 3.54932 0.26
    3 0 1 361.9666 386.0354 -180.0 3.52784 0.86
    4 0 0 880.1474 945.3494 0.0 3.56455 2.13
    1 1 1 4981.0259 5314.0938 0.0 3.53642 11.86
    2 1 1 3015.6129 3201.1756 -0.0 3.49800 7.01
    1 0 -1 43.4685 46.0034 -180.0 3.45812 0.10
    0 1 1 140.2514 146.2765 180.0 3.37040 0.30
    3 1 1 1984.3662 2017.5753 0.0 3.27332 4.00
    4 1 0 0.0255 0.0251 0.0 3.20303 0.00
    1 -1 1 832.1389 795.7147 -0.0 3.14858 1.54
    4 0 1 452.8818 418.9007 -180.0 3.09900 0.81
    2 -1 1 270.9716 250.3480 0.0 3.05271 0.47
    0 1 -1 1758.9639 1641.4848 -0.0 3.09678 3.15
    1 -1 -1 1161.9254 1069.7456 0.0 3.07233 2.04
    0 2 0 2196.8283 2055.4526 -0.0 2.98242 3.62
    1 2 0 552.6952 517.6381 0.0 2.97911 0.91
    4 -1 0 119.3844 112.8743 0.0 2.93425 0.19
    4 1 1 3234.7962 3045.6098 -0.0 2.95176 5.21
    2 0 -1 249.4470 228.1500 -180.0 3.02843 0.43
    1 -2 0 1622.5905 1576.0897 -0.0 2.86284 2.45
    3 -1 1 1780.6656 1737.7841 0.0 2.84463 2.65
    1 1 -1 364.2523 347.9496 -0.0 2.91711 0.57
    2 2 0 1730.6823 1685.2313 0.0 2.85408 2.59
    5 0 0 1075.6205 1044.1758 -0.0 2.85164 1.61
    5 0 1 422.0059 435.6144 -180.0 2.69445 0.56
    2 -1 -1 801.2377 813.7033 0.0 2.73498 1.09
    2 -2 0 537.8311 560.4171 -0.0 2.65899 0.69
    5 1 0 48.0170 49.9175 0.0 2.67829 0.06
    4 -1 1 671.8358 717.2232 -0.0 2.58465 0.81
    5 1 1 1499.1008 1585.3277 -0.0 2.61665 1.85
    3 2 0 1189.5538 1243.9725 0.0 2.64731 1.51
    2 1 -1 1731.1804 1800.4252 0.0 2.66696 2.23
    3 0 -1 595.4901 627.1394 180.0 2.63263 0.75
    2 2 1 448.7368 481.7508 0.0 2.55443 0.52
    1 2 1 780.2198 838.9475 -180.0 2.54971 0.91
    5 -1 0 100.6040 112.6516 0.0 2.47878 0.11
    3 2 1 265.5990 290.6565 -0.0 2.48051 0.29
    0 2 1 1187.3601 1300.1975 -0.0 2.46761 1.28
    3 -2 0 829.2224 907.4762 -0.0 2.42037 0.86
    3 -1 -1 1272.4219 1398.6904 0.0 2.41633 1.31
    4 2 0 1335.2994 1452.0658 -0.0 2.40805 1.37
    6 0 1 418.5893 434.8407 180.0 2.34926 0.40
    5 -1 1 934.8576 929.3646 0.0 2.32094 0.88
    6 0 0 1134.1603 1225.2465 0.0 2.37637 1.13
    4 2 1 0.0626 0.0639 -180.0 2.34641 0.00
    3 1 -1 899.9359 976.2039 -0.0 2.40070 0.91
    1 -2 -1 47.0051 46.9423 -0.0 2.32828 0.04
    6 1 1 1047.9935 1028.3105 -0.0 2.31144 0.98
    1 -2 1 27.5301 24.7336 180.0 2.26081 0.02
    6 1 0 0.8424 0.7929 -180.0 2.28706 0.00
    0 2 -1 20.6819 18.3991 0.0 2.25466 0.02
    4 0 -1 12.6294 12.1192 0.0 2.29795 0.01
    2 -2 1 365.7000 306.0619 -0.0 2.21178 0.31
    4 -2 0 1073.3961 857.5907 -0.0 2.18320 0.88
    5 2 1 19.5469 15.7361 -0.0 2.17919 0.02
    1 2 -1 319.1702 262.6023 -0.0 2.19464 0.26
    2 -2 -1 7.3743 5.9042 180.0 2.15890 0.01
    6 -1 0 517.7307 406.8805 -0.0 2.13592 0.40
    3 -2 1 376.5388 308.6819 -180.0 2.11750 0.29
    5 2 0 123.7679 98.3514 -0.0 2.17159 0.10
    6 -1 1 1657.6793 1389.0785 -0.0 2.07871 1.21
    4 -1 -1 1072.4551 849.1653 0.0 2.13835 0.83
    4 1 -1 130.3971 103.2650 0.0 2.15034 0.10
    7 0 1 224.1881 190.5717 0.0 2.06512 0.16
    2 2 -1 0.5352 0.4475 -180.0 2.09259 0.00
    7 1 1 341.1578 297.1482 0.0 2.04926 0.24
    4 -2 1 15.7714 15.0174 180.0 1.99415 0.01
    7 0 0 3111.3472 2751.7427 0.0 2.03689 2.16
    1 3 0 103.6497 98.3675 180.0 1.99652 0.07
    0 3 0 96.8129 92.9628 -180.0 1.98828 0.06
    6 2 1 35.1307 33.0070 0.0 2.00256 0.02
    5 -2 0 857.0833 854.6989 -0.0 1.96592 0.55
    2 0 2 2727.3227 2564.4428 -0.0 2.00305 1.82
    3 0 2 291.0201 278.7711 -0.0 1.98999 0.19
    3 -2 -1 111.7133 108.3948 -0.0 1.98234 0.07
    5 0 -1 262.9497 238.4233 -180.0 2.02320 0.18
    2 3 0 2.4458 2.4220 180.0 1.96637 0.00
    1 -3 0 87.5698 89.3936 -180.0 1.94302 0.05
    3 1 2 227.8965 224.1502 0.0 1.97111 0.15
    7 1 0 0.4610 0.4431 0.0 1.98892 0.00
    2 1 2 4.1151 4.0271 180.0 1.97475 0.00
    1 0 2 1688.0015 1646.5562 0.0 1.97722 1.09
    4 0 2 1505.3564 1542.0907 0.0 1.94022 0.93
    4 1 2 59.0221 61.0629 -180.0 1.93106 0.04
    3 2 -1 45.5824 45.3399 -0.0 1.96514 0.03
    6 2 0 895.6538 907.5639 0.0 1.95555 0.56
    1 1 2 26.6642 27.2608 180.0 1.94139 0.02
    7 -1 1 440.8423 485.8218 -0.0 1.86647 0.25
    3 3 0 43.3181 46.0596 -180.0 1.90272 0.03
    2 -3 0 200.1959 217.0898 180.0 1.86781 0.11
    2 3 1 186.6806 199.9260 -0.0 1.88647 0.11
    5 -2 1 10.9309 11.9613 0.0 1.85775 0.01
    1 3 1 3387.9226 3646.4854 -0.0 1.87681 1.93
    0 0 2 810.4548 851.4792 -0.0 1.91675 0.49
    5 -1 -1 1263.4432 1365.7962 0.0 1.90362 0.75
    5 1 -1 1530.9415 1610.4224 0.0 1.92859 0.93
    7 -1 0 80.0893 88.6554 -180.0 1.87161 0.05
    5 0 2 879.0901 955.2546 -0.0 1.86145 0.49
    3 3 1 1289.7690 1395.1104 0.0 1.86362 0.72
    5 1 2 1.4368 1.5603 0.0 1.86083 0.00
    0 1 2 1.5002 1.6203 180.0 1.87630 0.00
    8 0 1 54.0033 59.8119 -180.0 1.83306 0.03
    0 3 1 375.8260 407.8846 0.0 1.83606 0.20
    8 1 1 1373.4714 1517.8168 0.0 1.82904 0.74
    7 2 1 34.3612 37.7685 -0.0 1.83191 0.02
    2 -1 2 23.4294 25.3655 180.0 1.83107 0.01
    3 -1 2 328.4693 354.4060 0.0 1.81406 0.17
    4 3 1 1566.4356 1691.8163 0.0 1.81160 0.82
    4 -2 -1 17.5227 19.1490 0.0 1.81300 0.01
    4 3 0 31.6828 34.3562 180.0 1.81475 0.02
    3 -3 0 7.3348 7.7781 0.0 1.77266 0.00
    1 -1 2 87.1811 94.1726 -0.0 1.81825 0.05
    6 -2 0 257.8335 275.5483 0.0 1.77466 0.13
    1 0 -2 1682.7752 1831.8937 -0.0 1.83057 0.90
    4 2 -1 35.1862 38.4933 -0.0 1.82767 0.02
    1 -3 -1 438.9759 463.9390 0.0 1.76994 0.22
    6 0 2 577.0344 608.2998 0.0 1.76392 0.28
    6 1 2 0.7494 0.7930 -0.0 1.76983 0.00
    4 -1 2 13.7695 14.5358 -0.0 1.76962 0.01
    8 0 0 1039.5026 1122.8362 -0.0 1.78228 0.52
    3 2 2 431.2115 455.3730 0.0 1.77205 0.21
    6 0 -1 18.4861 20.1638 180.0 1.79877 0.01
    2 2 2 469.8727 495.0495 0.0 1.76821 0.23
    1 -1 -2 178.0078 190.6054 -180.0 1.78852 0.09
    6 -2 1 2.2417 2.2960 180.0 1.72037 0.00
    0 1 -2 25.6833 27.2428 -0.0 1.77741 0.01
    4 2 2 703.9440 732.7627 0.0 1.74900 0.34
    7 2 0 607.6477 644.6503 -0.0 1.76564 0.30
    5 3 1 1415.6279 1464.0801 0.0 1.73732 0.67
    8 1 0 4.1633 4.3906 0.0 1.75617 0.00
    1 2 2 361.0133 373.1896 -0.0 1.73798 0.17
    5 -1 2 0.2839 0.2877 0.0 1.70344 0.00
    8 -1 1 626.6968 628.8851 0.0 1.68427 0.27
    1 -3 1 1630.7403 1647.2941 -0.0 1.69850 0.73
    5 2 2 504.7617 510.9602 -0.0 1.70203 0.23
    0 3 -1 868.7826 879.0445 -0.0 1.70161 0.39
    2 -3 -1 1620.4249 1627.1525 -0.0 1.68638 0.71
    5 3 0 151.3164 154.1821 -0.0 1.71269 0.07
    4 -3 0 0.0851 0.0846 -180.0 1.66743 0.00
    6 1 -1 511.3251 530.4261 -0.0 1.73740 0.24
    2 0 -2 627.1927 645.5711 -0.0 1.72906 0.29
    2 -3 1 298.0623 297.0395 -0.0 1.67193 0.13
    6 -1 -1 1442.1203 1466.0050 -0.0 1.70733 0.65
    1 1 -2 30.3953 30.9783 -0.0 1.71389 0.01
    7 1 2 137.4561 136.7156 180.0 1.66770 0.06
    7 0 2 900.0126 890.3774 0.0 1.65741 0.38
    1 3 -1 916.7909 917.7647 0.0 1.68087 0.40
    0 2 2 575.3822 577.3289 -0.0 1.68520 0.25
    8 2 1 29.7643 29.7208 180.0 1.67497 0.01
    8 -1 0 27.6332 27.4247 0.0 1.66299 0.01
    2 -1 -2 5.7591 5.7880 180.0 1.68785 0.00
    9 0 1 13.2666 13.0171 180.0 1.64271 0.01
    5 -2 -1 32.7660 32.4254 -0.0 1.65788 0.01
    5 2 -1 192.0486 193.3952 -180.0 1.69122 0.09
    3 -3 1 1264.1652 1229.0692 0.0 1.62504 0.51
    9 1 1 664.7490 653.1301 -0.0 1.64499 0.27
    6 3 1 600.6093 591.5154 -0.0 1.64898 0.25
    6 -1 2 6.9066 6.7030 -0.0 1.62274 0.00
    6 2 2 550.1888 538.2801 0.0 1.63666 0.22
    7 -2 0 1130.9748 1086.4500 0.0 1.60928 0.44
    2 3 -1 1005.3786 984.8987 0.0 1.63880 0.41
    7 -2 1 2.8001 2.6600 0.0 1.58944 0.00
    3 -3 -1 787.7718 751.4446 -0.0 1.59336 0.30
    1 -2 -2 732.5797 708.2904 0.0 1.61580 0.29
    2 1 -2 1.7437 1.7041 -180.0 1.63481 0.00
    4 -3 1 1364.5544 1287.2603 -0.0 1.56277 0.50
    6 3 0 164.2750 157.7005 -180.0 1.60537 0.06
    5 -3 0 55.6640 52.2880 180.0 1.55994 0.02
    7 0 -1 3.5588 3.4290 180.0 1.61444 0.00
    3 0 -2 700.0743 678.5818 0.0 1.62137 0.28
    8 2 0 583.3459 557.5102 0.0 1.60152 0.23
    9 0 0 1025.2056 967.1549 -0.0 1.58425 0.39
    8 1 2 3.7860 3.5593 180.0 1.56233 0.00
    2 -2 2 1024.3482 972.1285 -0.0 1.57429 0.38
    8 0 2 1066.8591 1000.2750 0.0 1.54950 0.38
    7 2 2 905.9899 853.0341 -0.0 1.55929 0.33
    3 -2 2 452.5114 427.5354 -0.0 1.55900 0.16
    3 3 -1 960.5147 911.7308 0.0 1.57996 0.36
    1 -2 2 879.8092 833.8873 -0.0 1.57062 0.32
    7 -1 2 48.3636 45.4534 0.0 1.53443 0.02
    3 -1 -2 72.4513 68.6746 -0.0 1.58260 0.03
    9 1 0 49.4249 46.2955 0.0 1.57032 0.02
    9 -1 1 613.5927 573.6798 0.0 1.52888 0.21
    7 3 1 870.3644 817.4885 0.0 1.55408 0.31
    4 -2 2 466.7580 441.1669 0.0 1.52635 0.16
    7 1 -1 572.2904 538.0115 0.0 1.57416 0.21
    0 2 -2 810.3305 764.4678 -0.0 1.54839 0.29
    9 2 1 45.1397 42.2100 0.0 1.53440 0.02
    7 -1 -1 599.6897 558.9236 0.0 1.54305 0.21
    6 2 -1 29.9250 28.0754 0.0 1.56227 0.01
    2 -2 -2 834.3210 784.5109 -0.0 1.53617 0.29
    5 -3 1 626.0498 600.1105 0.0 1.49058 0.20
    6 -2 -1 21.2432 19.9657 180.0 1.51924 0.01
    3 3 2 6.0641 5.7582 180.0 1.51491 0.00
    3 1 -2 0.7603 0.7141 0.0 1.54720 0.00
    2 3 2 119.5616 113.8105 -180.0 1.50849 0.04
    1 4 0 860.8050 823.1923 -0.0 1.49859 0.28
    4 -3 -1 884.8965 844.0937 -0.0 1.49742 0.29
    4 3 2 20.2168 19.2780 -0.0 1.50439 0.01
    0 4 0 736.3168 706.6366 0.0 1.49121 0.24
    9 -1 0 6.6363 6.3214 -0.0 1.49479 0.00
    8 -2 1 0.0001 0.0001 180.0 1.46864 0.00
    10 0 1 19.7783 18.9806 -0.0 1.48515 0.01
    5 -2 2 963.5737 929.7441 -0.0 1.47948 0.31
    2 4 0 268.4375 257.8261 -0.0 1.48955 0.09
    10 1 1 509.3716 486.9127 0.0 1.49068 0.17
    1 2 -2 275.1669 261.5291 0.0 1.50985 0.09
    4 3 -1 813.9989 772.4019 0.0 1.50982 0.27
    1 -4 0 214.3224 207.9614 0.0 1.46812 0.07
    1 3 2 132.5250 127.5098 -0.0 1.48574 0.04
    8 -2 0 541.5219 525.7563 -0.0 1.46712 0.17
    8 2 2 226.7398 219.0926 -0.0 1.47588 0.07
    5 3 2 0.2042 0.1972 -0.0 1.47794 0.00
    7 3 0 4.3729 4.1649 180.0 1.49913 0.00
    6 -3 0 37.4767 36.5652 0.0 1.45547 0.01
    4 0 -2 1235.7336 1167.1701 -0.0 1.51422 0.42
    2 4 1 56.0300 54.4067 0.0 1.46655 0.02
    9 1 2 0.2604 0.2536 180.0 1.45917 0.00
    1 4 1 89.0527 86.7555 180.0 1.45836 0.03
    8 -1 2 16.3783 16.0374 -0.0 1.44409 0.00
    3 4 1 11.3659 11.0686 -180.0 1.45935 0.00
    3 4 0 1042.3097 1012.7450 0.0 1.46497 0.32
    9 0 2 1009.5642 988.4076 -0.0 1.44516 0.30
    8 3 1 851.6632 829.9116 -0.0 1.45838 0.26
    4 -1 -2 145.8973 140.7200 -180.0 1.47870 0.05
    2 -4 0 1092.9739 1073.3602 0.0 1.43142 0.32
    0 4 1 3.4406 3.3755 -180.0 1.43553 0.00
    0 3 2 86.1723 84.2308 180.0 1.44880 0.03
    6 -2 2 573.5677 564.3825 -0.0 1.42231 0.17
    6 -3 1 669.7860 660.1635 -0.0 1.41346 0.19
    4 4 1 5.1728 5.0725 180.0 1.43742 0.00
    6 3 2 4.4307 4.3442 -180.0 1.43799 0.00
    9 2 0 291.6594 284.1143 0.0 1.46046 0.09
    3 -2 -2 166.7315 162.8493 0.0 1.45196 0.05
    8 0 -1 9.5076 9.2584 0.0 1.46160 0.00
    2 2 -2 1676.0574 1632.7485 0.0 1.45855 0.52
    4 4 0 558.0629 548.5942 -0.0 1.42704 0.16
    4 1 -2 2.0792 2.0272 0.0 1.45687 0.00
    10 0 0 500.5637 492.2068 0.0 1.42582 0.15
    10 -1 1 311.0639 307.4713 0.0 1.39625 0.09
    1 -4 -1 57.4517 56.8529 -0.0 1.40004 0.02
    5 -3 -1 438.9893 433.5643 0.0 1.40316 0.12
    7 2 -1 0.3832 0.3754 -0.0 1.44390 0.00
    5 3 -1 912.7170 895.9667 -0.0 1.43355 0.27
    3 -4 0 396.6530 394.8292 -0.0 1.38411 0.11
    10 2 1 12.8715 12.6858 0.0 1.41017 0.00
    5 4 1 36.6643 36.2540 180.0 1.40267 0.01
    8 1 -1 485.3072 476.4953 -0.0 1.43494 0.14
    10 1 0 18.4300 18.1362 -0.0 1.41897 0.01
    1 -3 -2 3.2881 3.2526 180.0 1.40076 0.00
    9 2 2 500.5740 496.3888 0.0 1.39113 0.14
    7 -2 -1 22.7218 22.4629 0.0 1.39682 0.01
    7 3 2 19.2541 19.1338 180.0 1.38777 0.01
    8 -1 -1 343.8511 339.1243 -0.0 1.40474 0.10
    9 -2 1 56.6150 57.2141 -0.0 1.35924 0.01
    7 -2 2 477.8282 482.7637 -0.0 1.35879 0.12
    8 3 0 4.8836 4.8294 -180.0 1.39790 0.00
    5 0 -2 365.5620 360.3094 -0.0 1.41179 0.10
    9 -1 2 139.4325 141.2645 180.0 1.35560 0.04
    7 -3 0 24.6298 24.9301 -180.0 1.35706 0.01
    10 1 2 1.5330 1.5464 180.0 1.36149 0.00
    5 4 0 216.4243 215.9819 0.0 1.37884 0.06
    3 2 -2 283.1759 280.2504 -0.0 1.39850 0.08
    2 -4 -1 3.6683 3.7154 -180.0 1.35467 0.00
    10 0 2 208.5668 212.7647 0.0 1.34722 0.05
    7 -3 1 572.6968 588.6226 0.0 1.33532 0.14
    11 0 1 60.0254 60.9924 -180.0 1.35330 0.02
    11 1 1 655.5375 661.9275 -0.0 1.36042 0.17
    9 3 1 533.2884 536.2493 0.0 1.36572 0.14
    10 -1 0 0.0001 0.0001 -0.0 1.35664 0.00
    9 -2 0 227.7760 233.0827 0.0 1.34489 0.06
    6 4 1 54.4588 55.0412 0.0 1.35784 0.01
    5 -1 -2 26.0939 26.0018 0.0 1.37980 0.01
    1 -4 1 6.6873 6.8148 -180.0 1.34372 0.00
    0 4 -1 1.1575 1.1764 0.0 1.34811 0.00
    4 -2 -2 790.9036 794.3426 0.0 1.36749 0.21
    4 -4 0 323.4878 333.0465 0.0 1.32950 0.08
    2 -4 1 22.9612 23.6074 0.0 1.32771 0.01
    2 -3 -2 5.6996 5.8123 180.0 1.34508 0.00
    1 4 -1 0.0959 0.0979 0.0 1.34054 0.00
    8 3 2 63.1579 64.9920 -0.0 1.33073 0.02
    4 1 3 292.6491 299.0163 -0.0 1.33911 0.07
    5 1 -2 33.4883 33.6226 0.0 1.36794 0.01
    2 -3 2 2.4836 2.5492 -180.0 1.33046 0.00
    6 3 -1 410.6904 416.0672 -0.0 1.35536 0.11
    3 1 3 1063.1345 1086.1670 -0.0 1.33927 0.27
    1 -3 2 67.4000 69.1632 180.0 1.33099 0.02
    4 0 3 5.1874 5.3194 0.0 1.33244 0.00
    3 -3 2 4.7575 4.9086 180.0 1.31851 0.00
    3 0 3 21.9854 22.5096 -180.0 1.33537 0.01
    5 1 3 606.3649 623.4583 0.0 1.32730 0.15
    10 2 0 597.1266 613.9424 0.0 1.33914 0.15
    6 -3 -1 935.5258 973.5456 -0.0 1.31343 0.22
    3 -4 1 11.4462 11.8572 -0.0 1.30128 0.00
    5 0 3 1.8817 1.9419 -0.0 1.31812 0.00
    2 4 -1 81.0643 83.5714 -0.0 1.32158 0.02
    3 -4 -1 0.7589 0.7880 -180.0 1.30243 0.00
    8 -2 2 202.1089 210.1067 0.0 1.29232 0.05
    2 1 3 434.8030 446.9632 0.0 1.32776 0.11
    10 2 2 499.6223 520.1994 -0.0 1.30833 0.12
    6 4 0 837.6898 864.9991 -0.0 1.32366 0.20
    2 0 3 2.5364 2.6084 -180.0 1.32667 0.00
    9 0 -1 50.9627 52.6611 -180.0 1.33347 0.01
    0 3 -2 18.2077 18.7755 0.0 1.32005 0.00
    4 -3 2 10.7457 11.1277 -0.0 1.29604 0.00
    8 2 -1 9.4076 9.6787 180.0 1.33699 0.00
    6 1 3 647.0316 669.9401 -0.0 1.30473 0.15
    4 2 -2 390.3619 401.2930 0.0 1.33348 0.10
    7 4 1 15.8963 16.4980 -180.0 1.30596 0.00
    11 -1 1 437.4070 456.2824 0.0 1.28255 0.10
    6 0 3 7.6500 7.9211 -180.0 1.29348 0.00
    11 2 1 55.3480 57.8890 -0.0 1.30096 0.01
    10 -1 2 290.8231 300.4803 0.0 1.27138 0.07
    5 -4 0 547.8560 564.3387 -0.0 1.27066 0.12
    11 0 0 1027.6894 1077.8849 0.0 1.29620 0.24
    1 1 3 492.2656 509.6474 -0.0 1.30546 0.12
    1 0 3 1.3506 1.3978 -0.0 1.30702 0.00
    9 1 -1 596.7554 622.7227 0.0 1.31579 0.14
    4 -4 1 12.1742 12.4824 180.0 1.26627 0.00
    8 -2 -1 8.8704 9.2658 0.0 1.28924 0.00
    6 0 -2 594.4885 618.4319 0.0 1.31631 0.14
    9 3 0 1.4917 1.5566 -0.0 1.30370 0.00
    3 4 2 281.5767 290.4100 -0.0 1.28117 0.06
    1 3 -2 13.1546 13.6229 -0.0 1.29848 0.00
    8 -3 1 942.0309 963.2382 -0.0 1.25893 0.21
    8 -3 0 12.7619 13.1449 180.0 1.26613 0.00
    3 4 -1 53.3577 55.2602 -180.0 1.29266 0.01
    10 -2 1 16.6032 17.0392 -180.0 1.26115 0.00
    11 1 2 0.4413 0.4561 0.0 1.27089 0.00
    4 4 2 258.7800 266.5145 0.0 1.27721 0.06
    3 -3 -2 11.0796 11.4902 0.0 1.28498 0.00
    5 -3 2 30.4980 31.2293 -180.0 1.26460 0.01
    11 1 0 211.5196 221.6657 180.0 1.29357 0.05
    2 4 2 1416.7029 1457.5862 0.0 1.27485 0.32
    4 2 3 135.0082 139.2926 0.0 1.28219 0.03
    7 1 3 464.4119 477.9589 -0.0 1.27301 0.10
    9 -1 -1 373.6775 390.6596 0.0 1.28738 0.09
    11 0 2 735.6762 751.5406 0.0 1.25695 0.16
    3 2 3 50.8842 52.4591 180.0 1.27987 0.01
    9 3 2 65.7368 67.6985 -180.0 1.26999 0.01
    5 2 3 3.0659 3.1535 -180.0 1.27422 0.00
    10 3 1 360.1893 373.7676 -0.0 1.27834 0.08
    5 -2 -2 345.4744 359.2947 -0.0 1.28565 0.08
    7 0 3 2.3568 2.4060 -180.0 1.26021 0.00
    5 4 2 572.1191 584.8730 -0.0 1.26326 0.13
    6 -1 -2 1.7378 1.8108 -0.0 1.28777 0.00
    1 4 2 21.2191 21.6242 0.0 1.25870 0.00
    3 -1 3 403.6705 414.1741 -0.0 1.26973 0.09
    4 -1 3 342.3439 350.2625 -0.0 1.26485 0.08
    4 -4 -1 4.1030 4.1415 180.0 1.24617 0.00
    2 2 3 7.1541 7.3326 -0.0 1.26743 0.00
    6 2 3 0.0032 0.0033 0.0 1.25652 0.00
    0 0 3 28.1069 28.9882 0.0 1.27783 0.01
    0 1 3 301.4242 310.3623 -0.0 1.27395 0.07
    7 3 -1 577.9698 599.0104 0.0 1.27831 0.13
    2 -1 3 555.8055 568.5760 0.0 1.26461 0.12
    7 4 0 268.2636 275.2026 -0.0 1.26454 0.06
    5 -1 3 177.8339 180.0371 0.0 1.25029 0.04
    2 3 -2 311.9054 320.0275 180.0 1.26779 0.07
    6 1 -2 0.2669 0.2774 -180.0 1.28302 0.00
    12 1 1 364.0892 369.3079 -0.0 1.24954 0.08
    10 -2 0 612.2464 613.2433 -0.0 1.23939 0.13
    12 0 1 0.0949 0.0953 0.0 1.24178 0.00
    9 -2 2 1412.2668 1396.1929 -0.0 1.22559 0.29
    5 -4 1 3.6759 3.6384 -0.0 1.22479 0.00
    8 4 1 0.0001 0.0002 180.0 1.24988 0.00
    6 -3 2 0.2916 0.2890 180.0 1.22618 0.00
    4 4 -1 18.4357 18.7577 0.0 1.25569 0.00
    6 4 2 593.8553 596.1048 0.0 1.24026 0.13
    11 -1 0 0.0815 0.0818 -180.0 1.24133 0.00
    8 1 3 289.5199 288.9568 -0.0 1.23414 0.06
    0 4 2 616.5316 615.3706 -0.0 1.23380 0.13
    5 2 -2 477.6415 491.0623 -0.0 1.26665 0.11
    7 -3 -1 313.7482 311.0519 -0.0 1.22972 0.07
    11 2 2 152.5895 151.2954 0.0 1.22949 0.03
    1 2 3 13.1560 13.2690 0.0 1.24573 0.00
    1 -1 3 117.9316 119.3469 0.0 1.24982 0.03
    7 2 3 6.7456 6.7123 0.0 1.23028 0.00
    6 -1 3 483.3403 479.7260 -0.0 1.22704 0.10
    6 -4 0 293.4434 286.8245 0.0 1.21018 0.06
    8 0 3 0.0292 0.0288 180.0 1.22034 0.00
    4 -3 -2 2.7158 2.6801 -180.0 1.22318 0.00
    1 0 -3 185.1578 185.9716 180.0 1.24101 0.04
    11 2 0 858.0013 854.1114 -0.0 1.23442 0.18
    1 -1 -3 596.4612 595.9021 0.0 1.23524 0.13
    9 2 -1 6.4335 6.4600 -0.0 1.24127 0.00
    11 -1 2 14.3351 13.8787 -180.0 1.19270 0.00
    7 4 2 362.3090 355.1901 -0.0 1.20966 0.07
    10 3 2 1.6891 1.6487 180.0 1.20811 0.00
    3 3 -2 152.5526 151.6877 0.0 1.22992 0.03
    9 -3 1 30.3059 29.3489 -0.0 1.18601 0.01
    1 5 0 0.5676 0.5549 0.0 1.19874 0.00
    0 1 -3 253.4215 251.3906 0.0 1.22638 0.05
    10 0 -1 61.8018 60.8055 180.0 1.22490 0.01
    7 -1 3 292.6609 285.4179 -0.0 1.19652 0.06
    1 -4 -2 615.3655 601.0253 -0.0 1.20170 0.12
    0 5 0 21.3068 20.7955 -180.0 1.19297 0.00
    7 -3 2 1.2413 1.2067 180.0 1.18284 0.00
    0 2 3 3.7976 3.7377 -180.0 1.21616 0.00
    2 5 0 9.4629 9.2431 -0.0 1.19609 0.00
    6 -4 1 8.8171 8.5693 0.0 1.17900 0.00
    8 2 3 22.4020 21.8452 0.0 1.19708 0.00
    7 0 -2 534.4728 529.1235 -0.0 1.22868 0.11
    12 2 1 31.4691 30.5029 -180.0 1.20503 0.01
    10 3 0 64.4795 63.1334 -180.0 1.21733 0.01
    5 -4 -1 38.0850 36.9671 -0.0 1.18829 0.01
    2 5 1 330.7962 322.7842 0.0 1.19089 0.06
    9 -3 0 1.0475 1.0129 -0.0 1.18311 0.00
    9 1 3 231.2862 224.9534 0.0 1.19024 0.05
    5 4 -1 2.3236 2.2795 -0.0 1.21286 0.00
    12 -1 1 343.2426 331.1339 -0.0 1.18450 0.07
    12 1 2 3.6747 3.5534 -180.0 1.18794 0.00
    3 5 1 198.0368 193.1761 -0.0 1.18898 0.04
    6 -2 -2 194.3259 189.2550 0.0 1.20816 0.04
    1 5 1 267.2822 260.5778 -0.0 1.18454 0.05
    1 -5 0 99.5180 96.9755 0.0 1.17913 0.02
_pd_meas_2theta_range_min     4.00836
_pd_meas_2theta_range_max     99.99788
_pd_meas_2theta_range_inc     0.01671
_pd_meas_number_of_points     5745
_pd_meas_scan_method     step
_pd_meas_special_details     ?
_refine_special_details     ?
_reflns_number_total     428
_refine_ls_matrix_type     full
_refine_ls_wR_factor_obs     0.06254
_refine_ls_goodness_of_fit_all     5.516
_refine_ls_restrained_S_all     ?
_refine_ls_restrained_S_obs     ?
_refine_ls_number_parameters     47
_refine_ls_number_restraints     30
_refine_ls_number_constraints     ?
_refine_ls_hydrogen_treatment     ?
_refine_ls_weighting_scheme     ?
_refine_ls_weighting_details     ?
_refine_ls_shift/su_max     4.4332
_refine_ls_extinction_method     ?
_refine_ls_extinction_coef     ?
loop_
    _atom_type_symbol
    _atom_type_number_in_cell
    _atom_type_scat_Cromer_Mann_a1
    _atom_type_scat_Cromer_Mann_a2
    _atom_type_scat_Cromer_Mann_a3
    _atom_type_scat_Cromer_Mann_a4
    _atom_type_scat_Cromer_Mann_b1
    _atom_type_scat_Cromer_Mann_b2
    _atom_type_scat_Cromer_Mann_b3
    _atom_type_scat_Cromer_Mann_b4
    _atom_type_scat_Cromer_Mann_c
    _atom_type_scat_dispersion_source
    _atom_type_scat_length_neutron
    _atom_type_scat_dispersion_real
    _atom_type_scat_dispersion_imag
    _atom_type_scat_source
    C 14 2.31 1.02 1.5886 0.865 20.8439 10.2075 0.5687 51.6512 0.2156
                     https://subversion.xray.aps.anl.gov/pyGSAS/trunk/atmdata.py
                                                  0.6648 0.018 0.009
                     https://subversion.xray.aps.anl.gov/pyGSAS/trunk/atmdata.py
    H 10 0.493 0.3229 0.1402 0.0408 10.5109 26.1257 3.1424 57.7997 0.003
                     https://subversion.xray.aps.anl.gov/pyGSAS/trunk/atmdata.py
                                                     -0.3741 0.000 0.000
                     https://subversion.xray.aps.anl.gov/pyGSAS/trunk/atmdata.py
    Ni 2 12.8376 7.292 4.4438 2.38 3.8785 0.2565 12.1763 66.3421 1.0341
                     https://subversion.xray.aps.anl.gov/pyGSAS/trunk/atmdata.py
                                                    1.03 -3.002 0.509
                     https://subversion.xray.aps.anl.gov/pyGSAS/trunk/atmdata.py
    O 6 3.0485 2.2868 1.5463 0.867 13.2771 5.7011 0.3239 32.9089 0.2508
                     https://subversion.xray.aps.anl.gov/pyGSAS/trunk/atmdata.py
                                                    0.5805 0.049 0.032
                     https://subversion.xray.aps.anl.gov/pyGSAS/trunk/atmdata.py
_computing_data_collection     ?
_computing_data_reduction     ?
_computing_structure_solution     ?
_computing_structure_refinement
;
<i>GSAS-II</i> (Toby & Von Dreele, 2013)
;
_computing_molecular_graphics     ?
_computing_publication_material     ?
_pd_calibration_special_details     ?
_pd_phase_name     "Ni2 (BPDC) (O H)2"
_pd_prep_cool_rate     ?
_pd_prep_pressure     ?
_pd_prep_temperature     ?
_pd_calc_method     "Rietveld Refinement"
_pd_proc_info_data_reduction     ?
_pd_proc_info_datetime     2022-04-28T11:11
_pd_proc_info_excluded_regions     ?
_pd_proc_ls_background_function
;
Background function: "chebyschev-1" function with 6 terms:
    6.12(5)e3, -3.68(4)e3, 8.6(4)e2, 83(31), -134(21), 50(21),
;
_pd_proc_ls_pref_orient_corr
                       "March-Dollase correction coef. = 1.000 axis = [0, 0, 1]"
_pd_proc_ls_prof_R_factor     0.04242
_pd_proc_ls_prof_wR_factor     0.05942
_pd_proc_ls_prof_wR_expected     0.01140
_pd_proc_ls_profile_function
;
Finger-Cox-Jephcoat function parameters U, V, W, X, Y, SH/L:
  peak variance(Gauss) = Utan(Th)^2^+Vtan(Th)+W:
  peak HW(Lorentz) = X/cos(Th)+Ytan(Th); SH/L = S/L+H/L
  U, V, W in (centideg)^2^, X & Y in centideg
    5.186, -8.449, 5.755, 3.463, 0.000, 0.021,
;
_pd_proc_ls_special_details     ?
_pd_spec_mount_mode     reflection
_pd_spec_mounting     'Si zero-background cell with well'
_pd_spec_shape     flat_sheet
_pd_spec_size_axial     16
_pd_spec_size_equat     16
_pd_spec_size_thick     0.1
loop_
    _atom_site_type_symbol
    _atom_site_label
    _atom_site_fract_x
    _atom_site_fract_y
    _atom_site_fract_z
    _atom_site_U_iso_or_equiv
    _atom_site_adp_type
    _atom_site_occupancy
    _atom_site_site_symmetry_multiplicity
    C C1 0.620(3)   0.56(4) -0.23(3)   0.02(4) Uiso 1.0000 2
    C C3 0.707(2)   0.51(2)   -0.22(3)   0.02(4) Uiso 1.0000 2
    C C5 0.7272(18) 0.38(2)   0.07(2)   0.02(4) Uiso 1.0000 2
    C C6 0.653(4) 0.30(3) 0.34(3)   0.02(4) Uiso 1.0000 2
    C C8 0.568(2)   0.322(18) 0.32(2)   0.02(4) Uiso 1.0000 2
    C C10 0.546(3)   0.46(3)   0.02(4) 0.02(4) Uiso 1.0000 2
    C C11 0.8370(16) 0.350(15) 0.074(19) 0.2200 Uiso 1.0000 2
    O O12 0.873(4) 0.147(19) 0.13(5) 0.2200 Uiso 1.0000 2
    O O13 0.897(4) 0.50(2)   -0.066(13) 0.2200 Uiso 1.0000 2
    H H2 0.60369 0.68368 -0.44499 0.0500 Uiso 1.0000 2
    H H4 0.76708 0.58056 -0.43809 0.0500 Uiso 1.0000 2
    H H7 0.66673 0.210111 0.58822 0.0500 Uiso 1.0000 2
    H H9 0.51034 0.233993 0.52487 0.0500 Uiso 1.0000 2
    Ni Ni14 1.00000 0.00000 0.00000 0.018(14) Uiso 1.0000 1
    O O16 1.00(2)   -0.179(4) 0.43(2)   0.1000 Uiso 1.0000 2
    H H17 0.93829 -0.17184 0.50234 0.1300 Uiso 1.0000 2
    Ni Ni15 1.00000 0.50000 -0.50000 0.018(14) Uiso 1.0000 1
_geom_special_details     ?
loop_
    _geom_bond_atom_site_label_1
    _geom_bond_atom_site_label_2
    _geom_bond_site_symmetry_1
    _geom_bond_site_symmetry_2
    _geom_bond_distance
    _geom_bond_publ_flag
    C1 C3 1_555 1_555 1.31(2)   yes
    C1 C10 1_555 1_555 1.39(3)   yes
    C3 C1 1_555 1_555 1.31(2)   yes
    C3 C5 1_555 1_555 1.396(9) yes
    C5 C3 1_555 1_555 1.396(9) yes
    C5 C6 1_555 1_555 1.404(16) yes
    C5 C11 1_555 1_555 1.642(12) yes
    C6 C5 1_555 1_555 1.404(16) yes
    C6 C8 1_555 1_555 1.31(2)   yes
    C8 C6 1_555 1_555 1.31(2)   yes
    C8 C10 1_555 1_555 1.46(2)   yes
    C10 C1 1_555 1_555 1.39(3)   yes
    C10 C8 1_555 1_555 1.46(2)   yes
    C10 C10 1_555 2_665 1.464(8) yes
    C11 C5 1_555 1_555 1.642(12) yes
    C11 O12 1_555 1_555 1.297(10) yes
    C11 O13 1_555 1_555 1.311(16) yes
    O12 C11 1_555 1_555 1.297(10) yes
    O12 Ni14 1_555 1_555 1.942(14) yes
    O13 C11 1_555 1_555 1.311(16) yes
    O13 Ni15 1_555 1_555 1.953(12) yes
    Ni14 O12 1_555 1_555 1.942(14) yes
    Ni14 O12 1_555 2_755 1.942(14) yes
    Ni14 O16 1_555 1_555 1.927(19) yes
    Ni14 O16 1_555 2_755 1.927(19) yes
    O16 Ni14 1_555 1_555 1.927(19) yes
    O16 Ni15 1_555 2_755 1.919(13) yes
    Ni15 O13 1_555 1_555 1.953(12) yes
    Ni15 O13 1_555 2_764 1.953(12) yes
    Ni15 O16 1_555 1_564 1.919(13) yes
    Ni15 O16 1_555 2_755 1.919(13) yes
loop_
    _geom_angle_atom_site_label_1
    _geom_angle_atom_site_label_2
    _geom_angle_atom_site_label_3
    _geom_angle_site_symmetry_1
    _geom_angle_site_symmetry_2
    _geom_angle_site_symmetry_3
    _geom_angle
    _geom_angle_publ_flag
    C3 C1 C10 1_555 1_555 1_555 122.(2)   yes
    C1 C3 C5 1_555 1_555 1_555 120.8(6) yes
    C3 C5 C6 1_555 1_555 1_555 119.0(9) yes
    C5 C6 C8 1_555 1_555 1_555 120.9(19) yes
    C6 C8 C10 1_555 1_555 1_555 119.7(8) yes
    C1 C10 C8 1_555 1_555 1_555 117.5(18) yes
    C1 C10 C10 1_555 1_555 2_665 114(5) yes
    C8 C10 C10 1_555 1_555 2_665 128(8) yes
    O12 C11 O13 1_555 1_555 1_555 115.7(12) yes
data_UBUPEQ_DFT
_audit_creation_method     'generated by MedeA 2.20.4.6627'
_chemical_formula_sum     'C14 H10 Mn2 O6'
_symmetry_cell_setting     triclinic
_symmetry_space_group_name_H-M     'P-1'
_cell_length_a     14.20370
_cell_length_b     6.47851
_cell_length_c     3.45320
_cell_angle_alpha     90.09
_cell_angle_beta     96.84
_cell_angle_gamma     91.71
_cell_volume     315.35
_cell_formula_units_Z     2
loop_
    _atom_site_label
    _atom_site_fract_x
    _atom_site_fract_y
    _atom_site_fract_z
    _atom_site_occupancy
    _atom_site_symmetry_multiplicity
    C1 0.62098 0.61370 0.92029 1.0 2
    H1 0.60389 0.77429 0.86234 1.0 2
    C2 0.71402 0.55707 0.91323 1.0 2
    H2 0.76792 0.67253 0.85491 1.0 2
    C3 0.73912 0.35104 0.97430 1.0 2
    C4 0.66914 0.20599 0.05646 1.0 2
    H3 0.68946 0.04707 0.11422 1.0 2
    C5 0.57681 0.26460 0.07216 1.0 2
    H4 0.52506 0.14840 0.14642 1.0 2
    C6 0.54945 0.46945 0.99724 1.0 2
    C7 0.83666 0.28496 0.94908 1.0 2
    O1 0.85281 0.09402 0.92904 1.0 2
    O2 0.90327 0.42816 0.95195 1.0 2
    Mn1 1.00000 0.00000 0.00000 1.0 1
    Mn2 1.00000 0.50000 -0.50000 1.0 1
    O3 0.95566 -0.19618 0.47885 1.0 2
    H17 0.886619 -0.19037 0.44315 1.0 2
data_NH4_X
_audit_creation_method     "created in GSAS-II"
_journal_data_validation_number     ?
_journal_date_recd_electronic     2022-07-13
_journal_date_accepted     2022-09-20
_journal_name_full     'Acta Crystallographica, Section E'
_journal_year     2022
_journal_volume     78
_journal_issue     10
_journal_page_first     1066
_journal_page_last     1071
_journal_paper_category     GO
_journal_coeditor_code     HB8029
_publ_contact_author_name     ?
_publ_contact_author_address     ?
_publ_contact_author_email     ?
_publ_contact_author_fax     ?
_publ_contact_author_phone     ?
_publ_section_title     ?
_publ_section_title_footnote     ?
loop_
    _publ_author_name
    _publ_author_footnote
    _publ_author_address
    ? ? ?
_publ_section_synopsis     ?
_pd_block_id     2022-05-17T10:18|vege041_3|noname|NCCPAN2
_chemical_name_systematic
;
Diammonium 4,4'-biphenyldicarboxylate
;
_chemical_name_common     ?
_chemical_formula_moiety     '2(H4 N +), C14 H8 O4 2-'
_chemical_formula_sum     "C14 H16 N2 O4"
_chemical_formula_structural     ?
_chemical_formula_analytical     ?
_chemical_formula_iupac     '2N H4 +, C14 H8 O4 2-'
_chemical_formula_weight     276.29
_chemical_melting_point     ?
_chemical_compound_source     ?
_symmetry_cell_setting     triclinic
_symmetry_space_group_name_H-M     "P 1"
_symmetry_space_group_name_Hall     'P 1'
loop_
    _space_group_symop_id
    _space_group_symop_operation_xyz
    1 x,y,z
_cell_length_a     4.6770(6)
_cell_length_b     5.2306(14)
_cell_length_c     14.387(6)
_cell_angle_alpha     90.57(7)
_cell_angle_beta     91.41(4)
_cell_angle_gamma     92.775(11)
_cell_volume     351.43(17)
_cell_formula_units_Z     1
_cell_measurement_temperature     300
_cell_special_details     ?
_exptl_crystal_density_diffrn     1.3055
_exptl_crystal_density_meas     ?
_exptl_crystal_density_method     ?
_exptl_crystal_F_000     ?
_pd_char_colour     ?
_pd_char_particle_morphology     ?
_exptl_special_details     ?
_diffrn_ambient_temperature     300
_diffrn_source     ?
_diffrn_radiation_type     K\a~1,2~
loop_
    _diffrn_radiation_wavelength
    0.70932
    0.71361
_diffrn_radiation_monochromator     ?
_diffrn_measurement_device_type     'PANalytical Empyrean'
_diffrn_detector     ?
_pd_instr_dist_src/mono     ?
_pd_instr_dist_mono/spec     ?
_pd_instr_dist_src/spec     ?
_pd_instr_dist_spec/anal     ?
_pd_instr_dist_anal/detc     ?
_pd_instr_dist_spec/detc     ?
_pd_instr_location     ?
_diffrn_radiation_probe     x-ray
loop_
    _refln_index_h
    _refln_index_k
    _refln_index_l
    _refln_F_squared_meas
    _refln_F_squared_calc
    _refln_phase_calc
    _refln_d_spacing
    _gsas_i100_meas
    0 0 1 18.6264 22.3868 -134.6 14.38214 2.65
    0 0 2 35.9660 28.7475 122.7 7.19107 1.29
    0 1 0 493.4718 483.8486 -85.3 5.22418 1.61
    0 1 -1 268.4009 265.7132 64.4 4.92790 -6.56
    0 1 1 3218.7878 3195.6446 -74.2 4.89284 40.45
    0 0 3 73.3592 73.3659 -38.0 4.79405 1.19
    1 0 0 2909.7326 2880.0723 -17.0 4.67003 100.00
    1 0 -1 286.4358 283.7440 -12.4 4.47483 -1.90
    1 0 1 33.6739 36.1843 -158.6 4.40937 3.47
    0 1 -2 77.3331 72.1522 -135.7 4.24911 -2.76
    0 1 2 275.0913 277.0747 53.6 4.20439 3.65
    1 0 -2 16.5899 13.4259 153.3 3.96225 0.04
    1 0 2 21.1490 22.2124 138.8 3.87248 2.31
    0 0 4 509.6387 516.2304 -146.3 3.59554 4.74
    1 -1 0 1616.9414 1621.9480 3.1 3.56910 22.55
    0 1 -3 472.9804 479.2995 73.4 3.55193 -13.02
    0 1 3 52.2898 53.2007 165.3 3.51278 0.68
    1 -1 -1 514.2774 506.2359 76.4 3.47344 6.69
    1 -1 1 1010.1666 979.3997 -54.4 3.45470 16.58
    1 1 0 2401.5362 2349.2122 -115.0 3.40042 13.30
    1 0 -3 21.0315 20.4406 -19.1 3.38794 0.23
    1 1 -1 856.6166 887.5967 102.3 3.32825 3.15
    1 0 3 11.5049 13.1910 58.6 3.30403 0.89
    1 1 1 142.5072 171.9132 -58.9 3.29045 2.14
    1 -1 -2 251.5674 281.1801 52.4 3.21182 3.37
    1 -1 2 55.2957 57.0213 20.8 3.18236 0.91
    1 1 -2 940.8986 901.7549 172.0 3.10481 5.46
    1 1 2 1340.6434 1309.4385 19.5 3.04421 32.31
    0 1 -4 202.2486 187.5808 -74.4 2.97734 -3.49
    0 1 4 608.7994 573.3265 -32.6 2.94657 6.76
    1 0 -4 113.6906 102.9417 -43.1 2.88415 1.18
    1 -1 -3 698.7018 630.4849 123.1 2.87884 8.76
    0 0 5 210.1820 191.1041 49.6 2.87643 1.28
    1 -1 3 135.3539 133.3127 -109.7 2.84711 1.84
    1 0 4 87.0950 94.7392 -117.9 2.81504 4.21
    1 1 -3 143.0191 157.8341 -69.7 2.80756 0.87
    1 1 3 50.1202 59.2899 23.3 2.74077 1.31
    0 2 0 228.1669 113.4688 -100.9 2.61209 0.16
    0 2 -1 100.3852 90.9203 141.3 2.57509 -0.25
    0 2 1 617.9529 619.9407 73.6 2.56504 1.54
    1 -1 -4 121.6321 128.3206 2.0 2.54781 1.26
    0 1 -5 283.4924 298.6904 121.4 2.53166 -2.87
    1 -1 4 9.6811 10.3924 158.8 2.51850 0.10
    0 1 5 216.4125 234.9250 128.5 2.50798 1.92
    1 1 -4 59.7184 65.3317 62.4 2.50263 0.27
    1 0 -5 71.8758 69.9827 158.7 2.47703 0.55
    0 2 -2 7.1720 6.3439 76.2 2.46395 -0.04
    0 2 2 336.7183 273.8622 -109.0 2.44642 1.06
    1 1 4 93.9608 75.9208 -22.0 2.43969 2.17
    1 0 5 274.9285 224.4546 100.2 2.42216 8.16
    0 0 6 19.5286 16.8218 -67.2 2.39702 0.08
    2 0 0 189.3612 225.5571 -116.9 2.33501 1.66
    1 -2 0 332.1869 408.8880 56.5 2.32852 0.10
    2 0 -1 331.2408 422.3433 79.6 2.31404 0.65
    0 2 -3 130.2454 167.6498 -156.1 2.30451 -1.01
    1 -2 -1 80.2271 104.3186 20.5 2.29953 0.23
    1 -2 1 139.2552 181.7738 72.9 2.29765 -0.33
    2 0 1 62.9972 82.5826 109.8 2.29574 1.10
    0 2 3 205.5058 277.8639 53.6 2.28307 0.69
    1 -1 -5 166.3216 226.1048 4.5 2.25239 1.33
    2 0 -2 37.7343 48.8510 -137.9 2.23741 -0.03
    1 2 0 108.0596 137.1325 78.7 2.23386 0.35
    1 -1 5 18.7554 22.3998 -67.7 2.22707 0.13
    1 1 -5 90.1862 105.2228 166.9 2.22425 0.26
    1 -2 -2 75.3384 82.2018 81.4 2.21696 0.33
    1 2 -1 436.1755 463.5469 82.8 2.21462 1.51
    1 -2 2 84.6168 88.7908 -76.2 2.21360 -0.35
    2 0 2 56.8146 53.4729 -25.5 2.20468 1.37
    1 2 1 376.9883 336.7679 155.4 2.20022 1.23
    0 1 -6 980.3055 809.5663 -3.7 2.18788 -5.73
    2 -1 0 261.5560 215.9786 3.9 2.17151 2.33
    0 1 6 316.8567 267.0938 -35.1 2.16951 2.19
    1 1 5 1.9728 1.6622 -42.7 2.16899 0.04
    1 0 -6 165.8365 148.7945 -50.1 2.15458 0.88
    2 -1 -1 155.8749 140.6622 -67.3 2.15313 0.84
    1 2 -2 100.5092 91.2017 163.6 2.14642 0.33
    2 -1 1 650.5344 586.9888 -51.1 2.14127 8.44
    0 2 -4 65.3838 58.3130 31.3 2.12455 -0.52
    1 2 2 211.7635 190.1604 -102.0 2.12041 0.79
    2 0 -3 35.3583 31.7845 -68.9 2.12029 -0.01
    1 0 6 143.5072 134.4653 -79.0 2.11111 2.68
    0 2 4 53.6865 52.5347 -66.9 2.10220 0.19
    1 -2 -3 152.3868 152.8088 -134.6 2.09666 0.76
    2 1 0 139.4987 141.2790 -89.2 2.09413 0.43
    1 -2 3 112.8750 114.7712 -143.4 2.09240 -0.54
    2 -1 -2 52.2397 53.5164 68.0 2.08964 0.18
    2 1 -1 105.1688 108.9437 110.4 2.08028 0.01
    2 0 3 138.0491 142.8877 -11.7 2.07882 3.62
    2 -1 2 13.4747 13.8673 45.6 2.06812 0.21
    2 1 1 40.5111 41.5361 133.6 2.06436 0.31
    0 0 7 725.1977 740.7463 -93.4 2.05459 2.39
    1 2 -3 22.5948 23.3522 -122.0 2.04171 0.06
    2 1 -2 325.5928 356.1575 138.9 2.02531 -0.28
    1 2 3 310.9851 360.4743 -16.2 2.00836 1.40
    1 -1 -6 14.1212 16.3135 -106.1 2.00064 0.09
    2 1 2 383.8424 443.9446 -3.8 1.99622 4.66
    2 -1 -3 149.6291 171.3735 99.2 1.99210 0.46
    1 1 -6 153.4340 171.0289 -28.2 1.98314 0.25
    2 0 -4 168.9655 187.7455 -66.0 1.98113 0.16
    1 -1 6 252.9343 279.2121 -25.9 1.97933 1.29
    2 -1 3 260.8142 279.4185 139.7 1.96429 4.34
    1 -2 -4 9.7957 10.3351 60.1 1.95678 0.05
    1 -2 4 95.2190 99.4886 50.0 1.95216 -0.43
    0 2 -5 126.9537 130.3463 -48.0 1.94454 -0.89
    2 1 -3 279.3715 282.5856 -117.5 1.93829 -0.08
    2 0 4 74.8727 75.2130 46.0 1.93624 1.84
    1 1 6 53.1651 53.2954 -55.9 1.93607 0.74
    0 2 5 740.0952 702.8970 -98.9 1.92313 2.60
    0 1 -7 130.4097 121.4850 29.3 1.91932 -0.43
    1 2 -4 37.2885 34.0870 155.5 1.91603 0.05
    0 1 7 67.5924 58.9596 128.8 1.90483 0.36
    2 1 3 67.6148 57.7365 -26.1 1.90033 1.00
    1 0 -7 384.1172 328.4210 65.3 1.89826 1.41
    1 2 4 134.9760 113.8705 -112.1 1.87943 0.69
    2 -1 -4 88.8188 76.0199 -63.4 1.87439 0.28
    1 0 7 368.4455 333.4228 -120.9 1.86348 4.51
    2 -1 4 159.1118 158.7940 -39.2 1.84362 2.47
    2 0 -5 183.9496 189.7460 -137.7 1.83555 0.36
    2 1 -4 111.5999 117.2771 162.8 1.83117 0.07
    1 -2 -5 140.8952 163.3920 81.7 1.81213 0.61
    1 -2 5 92.4901 110.1748 -41.2 1.80755 -0.34
    0 0 8 28.9883 35.7272 74.4 1.79777 0.08
    2 0 5 51.7253 65.4078 -104.0 1.79103 1.08
    1 -1 -7 8.0364 10.0945 97.8 1.78961 0.04
    2 1 4 67.5586 85.7089 -120.0 1.78873 1.04
    2 -2 0 637.0617 808.3959 23.9 1.78455 2.19
    1 2 -5 97.5945 122.5919 -41.7 1.78298 0.05
    1 1 -7 82.3745 101.4057 34.3 1.77871 0.07
    0 2 -6 55.9257 68.3197 -121.4 1.77597 -0.32
    2 -2 -1 35.8917 43.6638 78.6 1.77348 0.11
    1 -1 7 18.7491 22.3662 -55.3 1.77179 0.07
    2 -2 1 58.6068 69.2857 -0.4 1.76847 0.22
    0 2 6 54.9923 60.1863 39.8 1.75639 0.19
    2 -1 -5 133.0884 139.8665 16.9 1.74890 0.43
    1 2 5 59.0632 61.1183 -92.4 1.74620 0.32
    0 3 0 158.5634 159.5862 114.5 1.74139 0.04
    1 1 7 123.7388 122.1674 141.7 1.73900 1.30
    2 -2 -2 366.9009 356.9598 48.3 1.73672 1.13
    0 3 -1 78.9233 73.2981 112.3 1.73107 -0.05
    2 -2 2 239.4140 215.7171 -115.5 1.72735 0.96
    0 3 1 33.2450 29.7445 -90.1 1.72648 0.03
    2 -1 5 77.2267 66.4285 151.0 1.71772 1.03
    2 1 -5 55.2735 47.4278 38.9 1.71512 0.07
    0 1 -8 39.8646 35.6187 158.1 1.70578 -0.07
    2 2 0 398.0218 369.6387 131.4 1.70021 0.69
    0 3 -2 140.7492 134.6886 127.4 1.69680 -0.21
    0 1 8 5.7272 5.5591 -140.4 1.69414 0.02
    2 0 -6 44.0089 42.9626 96.1 1.69397 0.11
    2 2 -1 343.7954 338.4128 21.0 1.69350 0.40
    1 0 -8 81.0711 79.8426 149.9 1.69203 0.21
    0 3 2 102.9601 105.1401 -34.2 1.68819 0.12
    2 2 1 183.1625 191.1945 -174.4 1.68346 0.50
    2 -2 -3 96.6719 101.4285 135.8 1.67880 0.29
    1 -2 -6 60.5985 62.0622 51.9 1.67237 0.23
    2 1 5 133.6022 136.7887 -4.0 1.67168 1.93
    1 -2 6 19.3302 19.2858 107.5 1.66805 -0.05
    2 -2 3 1.3888 1.3757 -15.5 1.66615 0.01
    2 2 -2 84.8210 82.5888 128.1 1.66412 0.08
    1 0 8 201.6757 192.1940 23.5 1.66381 1.68
    1 -3 0 214.6960 195.5894 179.1 1.65829 -0.07
    1 2 -6 73.0698 60.7151 -122.5 1.65204 -0.01
    2 0 6 35.1346 29.1707 -87.5 1.65201 0.59
    1 -3 1 67.7650 52.9713 -84.4 1.64769 -0.09
    1 -3 -1 7.8682 6.0913 -12.6 1.64706 0.00
    2 2 2 156.8717 118.0740 -137.2 1.64523 0.62
    0 3 -3 24.0467 17.4059 45.1 1.64263 -0.06
    0 3 3 49.4197 30.6169 50.2 1.63095 0.07
    2 -1 -6 161.0260 93.7648 -67.8 1.62451 0.50
    0 2 -7 14.3924 8.3394 1.0 1.62369 -0.06
    1 2 6 39.0209 21.4259 -139.7 1.61696 0.20
    1 -3 2 41.1969 22.4080 -109.4 1.61648 -0.09
    2 2 -3 74.0585 40.0446 144.9 1.61545 0.08
    1 -3 -2 34.4100 18.5745 39.4 1.61529 0.05
    1 -1 -8 138.8082 74.8901 104.3 1.61310 0.48
    1 1 -8 195.5233 102.5254 -169.9 1.60634 0.10
    0 2 7 43.5993 22.7891 -42.0 1.60623 0.14
    1 3 0 87.1213 45.0843 81.7 1.60625 0.12
    2 -2 -4 21.2214 11.0023 -31.4 1.60591 0.06
    1 3 -1 0.7257 0.3707 142.4 1.59966 0.00
    2 1 -6 129.0928 66.2444 -154.0 1.59855 0.20
    1 -1 8 6.8360 3.5289 168.6 1.59818 0.02
    0 0 9 191.6372 99.2861 -134.4 1.59802 0.41
    2 -1 6 54.0985 27.6747 -25.7 1.59456 0.59
    1 3 1 109.7819 55.7425 -56.0 1.59301 0.16
    2 -2 4 14.0479 7.1447 -175.7 1.59118 0.06
    2 2 3 172.9980 87.8449 -57.6 1.58970 0.87
    0 3 -4 402.2368 212.4066 -138.5 1.57414 -1.14
    1 3 -2 21.7198 11.4580 106.4 1.57396 0.02
    1 1 8 46.9441 25.2397 -102.6 1.57283 0.37
    1 -3 3 36.3979 20.0930 174.6 1.56800 -0.10
    1 -3 -3 21.9721 12.3026 -37.9 1.56637 0.04
    2 0 -7 11.8423 6.9135 -5.4 1.56203 0.03
    1 3 2 236.3535 138.3710 140.4 1.56136 0.35
    0 3 4 192.0924 113.4282 -51.3 1.56046 0.29
    3 0 0 14.9515 9.1004 110.9 1.55668 0.06
    2 1 6 209.1757 127.7363 -160.9 1.55641 2.63
    2 2 -4 62.0024 38.8708 -48.8 1.55241 0.07
    3 0 -1 272.0663 171.1232 112.6 1.55181 0.57
    3 0 1 32.4688 21.2559 -133.7 1.54350 0.20
    1 -2 -7 73.7739 48.6421 -59.5 1.54259 0.23
    1 -2 7 327.8547 220.6098 -24.8 1.53863 -0.60
    0 1 -9 9.4855 6.6465 -55.8 1.53290 -0.01
    1 3 -3 55.7823 39.1903 83.6 1.53178 0.04
    3 0 -2 49.1554 35.2416 -171.0 1.52939 0.04
    1 2 -7 74.0475 53.5743 175.8 1.52870 -0.03
    2 -2 -5 55.8022 42.0516 -9.7 1.52434 0.16
    1 0 -9 62.8141 47.7348 121.8 1.52370 0.12
    2 0 7 61.0520 46.3725 -154.4 1.52365 0.79
    0 1 9 56.6887 43.2135 22.0 1.52339 0.19
    2 2 4 18.5252 14.2806 -14.1 1.52210 0.11
    1 3 3 50.1618 41.8291 62.0 1.51445 0.08
    3 0 2 78.4526 65.9767 -26.0 1.51361 0.64
    3 -1 0 43.2507 36.9080 -35.7 1.51214 0.19
    2 -2 5 58.0114 51.1488 -83.8 1.50862 0.21
    3 -1 -1 53.4922 47.8420 125.1 1.50716 0.16
    1 -3 4 34.7575 31.1699 56.4 1.50682 -0.11
    2 -1 -7 66.2149 59.4471 122.1 1.50657 0.19
    1 -3 -4 139.5498 127.3554 42.9 1.50488 0.27
    1 0 9 50.4729 47.8477 -30.5 1.50046 0.30
    3 -1 1 25.2625 23.9928 -12.9 1.50055 0.15
    0 3 -5 31.7066 31.1243 -2.8 1.49707 -0.10
    1 2 7 0.8364 0.8270 -49.6 1.49627 0.00
    3 0 -3 0.5617 0.5862 59.4 1.49161 0.00
    0 2 -8 89.5492 96.6620 176.1 1.48867 -0.28
    2 1 -7 30.0790 33.3570 50.7 1.48676 0.04
    3 -1 -2 43.1723 48.5105 -82.8 1.48612 0.08
    0 3 5 62.0738 73.4831 163.4 1.48238 0.10
    2 2 -5 11.9850 14.6414 120.8 1.48028 0.01
    2 -1 7 18.7918 23.3459 -105.7 1.47870 0.16
    1 3 -4 82.0425 105.1622 -137.5 1.47699 0.02
    3 -1 2 38.3166 51.4144 67.1 1.47351 0.28
    0 2 8 9.3269 12.3394 -25.8 1.47328 0.03
    3 1 0 3.6672 4.9889 114.6 1.47237 0.01
    3 0 3 145.8957 202.7491 -9.5 1.46979 1.39
    3 1 -1 33.5554 47.1509 -14.5 1.46871 0.04
    1 -1 -9 60.3515 84.4472 -169.6 1.46483 0.16
    1 1 -9 71.8996 101.4873 -12.8 1.46068 0.02
    3 1 1 24.4866 35.3628 96.4 1.46074 0.10
    1 3 4 39.6473 56.6298 -76.0 1.45635 0.07
    1 -1 9 23.5837 32.6816 -166.4 1.45224 0.05
    3 -1 -3 14.6897 20.5516 -82.1 1.45093 0.02
    3 1 -2 17.8204 24.8423 114.0 1.45012 0.00
    2 2 5 11.9993 16.4154 149.5 1.44756 0.07
    2 1 7 86.1850 117.2036 128.7 1.44722 0.90
    2 0 -8 11.1460 14.6844 157.1 1.44207 0.02
    3 0 -4 89.2276 117.9274 -126.8 1.44178 0.02
    2 -2 -6 28.7449 37.3965 122.2 1.43942 0.08
    0 0 10 33.1027 42.5496 -40.3 1.43821 0.06
    1 -3 5 28.8963 37.2702 -42.7 1.43769 -0.08
    1 -3 -5 40.0381 51.1087 112.5 1.43560 0.08
    3 1 2 25.9576 33.0614 -157.1 1.43489 0.14
    3 -1 3 40.7494 51.5664 65.9 1.43343 0.33
    1 1 9 59.8719 75.1510 -30.2 1.43228 0.36
    2 -3 0 29.7059 37.0982 91.0 1.42969 0.03
    1 -2 -8 2.2729 2.7918 -18.4 1.42479 0.01
    2 -2 6 5.7486 7.0458 -57.2 1.42355 0.02
    2 -3 -1 86.7815 106.4882 71.6 1.42355 0.10
    2 -3 1 66.4170 81.1467 -44.6 1.42181 0.04
    1 -2 8 30.6592 37.3347 -77.9 1.42122 -0.04
    3 1 -3 133.5112 161.8252 -155.2 1.41821 -0.01
    0 3 -6 10.3479 12.4941 142.9 1.41637 -0.03
    3 0 4 17.9606 21.6706 -86.3 1.41565 0.18
    1 2 -8 99.9627 120.4530 167.0 1.41550 -0.06
    1 3 -5 19.2670 23.1885 -124.8 1.41382 -0.00
    2 0 8 108.0532 129.3063 -17.7 1.40752 1.08
    3 -1 -4 73.5240 88.0916 -146.1 1.40454 0.08
    2 2 -6 17.1695 20.5541 -102.5 1.40378 0.02
    2 -3 -2 60.5170 72.5313 -153.9 1.40392 0.09
    0 3 6 194.5477 232.7518 -154.7 1.40146 0.32
    2 -3 2 13.6355 16.3346 28.8 1.40058 0.01
    2 -1 -8 43.0168 51.2847 72.8 1.39768 0.11
    3 1 3 7.9552 9.5074 -145.0 1.39699 0.05
    1 3 5 136.4509 160.9834 135.7 1.39127 0.26
    0 1 -10 77.8511 91.1963 138.3 1.39059 -0.03
    1 2 8 1.0534 1.2122 10.3 1.38606 0.00
    1 0 -10 124.4004 141.6836 95.7 1.38431 0.18
    3 0 -5 22.8266 25.9411 -105.7 1.38365 0.01
    3 -1 4 75.0104 85.1548 -31.5 1.38347 0.63
    0 1 10 15.7367 17.7677 -176.4 1.38270 0.04
    2 1 -8 69.4825 78.4331 167.4 1.38261 0.09
    3 1 -4 61.4304 66.7017 165.1 1.37557 -0.00
    2 -1 8 31.7766 34.3522 -138.4 1.37224 0.21
    2 -3 -3 67.3646 72.5106 151.6 1.37241 0.11
    2 2 6 28.6644 30.9097 -75.3 1.37039 0.17
    0 2 -9 26.7726 28.9805 52.9 1.36995 -0.06
    2 -3 3 29.6593 32.0773 -87.7 1.36774 0.01
    3 -2 0 94.4477 102.4369 1.9 1.36680 0.28
    1 0 10 8.9969 9.9089 -20.7 1.36491 0.04
    1 -3 6 86.1104 94.5156 43.0 1.36483 -0.22
    2 3 0 36.4254 39.9875 -65.6 1.36447 0.04
    3 -2 -1 8.2612 9.1755 27.7 1.36275 0.02
    1 -3 -6 4.8615 5.4096 100.0 1.36267 0.01
    2 3 -1 22.1203 24.8354 -102.3 1.36137 0.02
    3 -2 1 33.7013 38.7689 -66.7 1.35860 0.12
    0 2 9 6.4252 7.5163 56.6 1.35645 0.02
    2 3 1 181.5695 215.2780 90.2 1.35540 0.25
    2 -2 -7 21.0432 24.9564 32.7 1.35508 0.05
    3 0 5 7.9328 9.4351 -102.3 1.35490 0.08
    3 -1 -5 13.8684 17.1445 -56.6 1.35027 0.02
    3 1 4 18.1177 22.4693 -61.3 1.34990 0.14
    3 -2 -2 98.9689 125.1975 80.3 1.34677 0.20
    2 1 8 18.2008 22.8443 -119.8 1.34625 0.16
    2 3 -2 0.5100 0.6464 51.8 1.34633 0.00
    1 3 -6 74.7870 94.3979 126.9 1.34617 -0.03
    2 -2 7 332.9202 419.4331 -51.1 1.33965 0.94
    1 -1 -10 15.2792 19.0613 -100.8 1.33936 0.03
    3 -2 2 39.0219 49.3665 -140.8 1.33879 0.16
    1 1 -10 34.2191 42.2297 -55.6 1.33690 0.01
    0 3 -7 38.5439 47.6279 -169.8 1.33578 -0.10
    2 3 2 377.9682 466.6104 124.2 1.33485 0.63
    2 0 -9 7.5997 9.2596 43.9 1.33445 0.01
    2 -3 -4 133.1662 159.2317 74.5 1.33137 0.23
    1 -1 10 13.1793 15.2269 -174.4 1.32866 0.02
    3 -1 5 10.7666 12.2976 -169.0 1.32695 0.09
    2 2 -7 3.8653 4.3938 140.5 1.32660 0.00
    2 -3 4 27.7197 31.2625 56.2 1.32569 0.00
    3 1 -5 37.3109 41.8322 75.9 1.32516 0.01
    1 3 6 36.1864 39.5935 -149.2 1.32286 0.07
    0 3 7 42.6131 45.8453 -33.4 1.32120 0.07
    3 0 -6 43.1396 46.2183 127.2 1.32075 0.03
    2 3 -3 13.3778 14.3026 -118.8 1.32050 0.01
    3 -2 -3 105.3552 112.1630 51.4 1.32008 0.18
    1 -2 -9 6.5816 6.9414 166.4 1.31918 0.01
    1 -2 9 23.4816 24.0605 168.8 1.31599 -0.01
    1 2 -9 147.6665 147.6282 -125.1 1.31313 -0.09
    1 1 10 112.0462 111.6344 -100.4 1.31265 0.52
    3 2 0 170.4771 165.0233 171.3 1.30948 0.24
    3 -2 3 8.9972 8.6675 158.5 1.30885 0.04
    0 0 11 9.0930 8.7108 14.9 1.30747 0.01
    3 2 -1 43.0263 40.9147 -45.8 1.30724 0.04
    0 4 0 22.1763 20.8966 75.9 1.30605 0.00
    2 3 3 42.0684 39.1782 91.4 1.30435 0.08
    2 0 9 15.5996 14.5215 -1.5 1.30360 0.12
    0 4 -1 58.0048 53.1611 27.7 1.30200 -0.01
    3 2 1 128.2930 116.8688 144.3 1.30096 0.27
    0 4 1 15.7425 14.2230 103.8 1.29939 0.01
    2 -1 -9 78.9346 71.5564 127.1 1.29872 0.16
    3 1 5 10.3246 9.2459 28.1 1.29659 0.08
    3 2 -2 42.1447 37.4764 118.4 1.29440 0.02
    2 2 7 39.0477 34.8500 81.6 1.29377 0.21
    1 -3 7 146.1131 130.3126 73.4 1.29148 -0.32
    3 -1 -6 14.0783 12.5403 33.2 1.29130 0.02
    3 0 6 15.9480 14.2186 -104.1 1.29083 0.14
    1 -3 -7 4.3978 3.9334 108.4 1.28935 0.01
    0 4 -2 1.4832 1.3281 -38.6 1.28754 -0.00
    2 1 -9 68.2643 61.5415 -103.4 1.28723 0.07
    1 2 9 3.6775 3.3230 87.8 1.28667 0.01
    2 3 -4 12.7886 11.5389 94.9 1.28571 0.01
    3 -2 -4 224.1541 203.3221 -32.2 1.28454 0.34
    2 -3 -5 57.0432 52.0479 44.1 1.28346 0.10
    0 4 2 123.3864 113.0364 156.3 1.28252 0.07
    3 2 2 41.9721 38.5037 141.1 1.28228 0.12
    1 3 -7 44.6167 42.2772 107.8 1.27719 -0.03
    2 -3 5 44.1126 41.8065 -52.0 1.27711 0.01
    2 -1 9 115.0502 110.0819 -15.2 1.27573 0.60
    2 -2 -8 15.5084 15.0049 161.0 1.27391 0.03
    1 -4 0 46.9733 45.4237 -29.6 1.27397 -0.01
    3 2 -3 39.5729 38.7920 127.3 1.27186 0.01
    0 1 -11 17.7311 17.3822 -129.9 1.27168 0.00
    3 -2 4 22.3333 22.0385 -34.0 1.27079 0.10
    3 1 -6 2.4559 2.4362 103.9 1.26989 0.00
    1 -4 1 61.0363 60.7427 -71.5 1.26945 -0.03
    1 -4 -1 29.1464 29.1633 -99.2 1.26856 0.01
    1 0 -11 66.2467 66.5331 -7.1 1.26733 0.08
    3 -1 6 5.8356 5.8900 112.5 1.26689 0.04
    0 2 -10 16.3026 16.5144 -44.5 1.26583 -0.02
    2 3 4 0.6483 0.6583 -56.5 1.26592 0.00
    0 1 11 445.5611 452.7160 -104.9 1.26504 1.00
    0 4 -3 37.6220 38.6702 134.1 1.26369 -0.03
    2 -2 8 74.9808 78.4249 22.0 1.25925 0.18
    0 3 -8 12.4821 13.1272 179.1 1.25782 -0.03
    0 4 3 20.6863 21.9239 -29.6 1.25658 0.01
    3 0 -7 12.0508 12.7599 138.5 1.25602 0.01
    1 -4 2 49.7938 52.9871 -163.6 1.25530 -0.05
    3 2 3 24.6721 26.2766 100.5 1.25473 0.09
    2 1 9 89.8289 95.1957 -97.8 1.25419 0.61
    0 2 10 203.0046 214.8661 -55.4 1.25399 0.46
    1 3 7 11.8069 12.5520 -92.0 1.25400 0.02
    1 -4 -2 19.6143 20.9456 -4.4 1.25358 0.01
    2 2 -8 116.6428 124.1620 127.0 1.25131 0.07
    1 0 11 25.8444 27.3372 -84.4 1.25093 0.09
    2 3 -5 104.7480 109.5278 -141.5 1.24411 0.07
    0 3 8 7.4573 7.7621 -123.2 1.24391 0.01
    3 -2 -5 50.3814 52.0804 -98.4 1.24235 0.07
    1 4 0 30.5465 31.5908 140.9 1.24220 0.02
    3 2 -4 17.9707 18.4175 7.0 1.24111 0.01
    3 1 6 23.3589 23.6595 169.6 1.23983 0.17
    1 4 -1 8.0447 8.1354 -46.9 1.23942 0.00
    2 0 -10 2.9407 2.9383 168.4 1.23852 0.00
    1 4 1 89.5707 87.6167 129.9 1.23576 0.06
    1 -1 -11 144.8174 137.5158 117.3 1.23230 0.25
    1 -4 3 7.6164 7.2362 133.1 1.23247 -0.01
    0 4 -4 5.2514 4.9694 -103.4 1.23197 -0.01
    2 -3 -6 92.2602 86.8346 3.4 1.23125 0.15
    1 1 -11 82.0164 77.1112 -126.7 1.23093 0.02
    3 -1 -7 4.2273 3.9529 161.2 1.23034 0.01
    1 -4 -3 64.5119 60.1427 -15.4 1.23002 0.05
    1 4 -2 15.6176 14.3395 -49.3 1.22763 0.00
    3 -2 5 22.4893 20.5781 -170.1 1.22684 0.10
    3 0 7 32.7953 29.9219 119.6 1.22605 0.26
    1 -2 -10 51.3801 46.7568 24.7 1.22505 0.10
    2 -3 6 226.4449 205.2766 18.2 1.22452 0.04
    1 -1 11 37.4125 33.8533 -70.7 1.22312 0.06
    0 4 4 5.4998 4.9632 158.0 1.22321 0.00
    1 -2 10 3.9038 3.5218 -50.0 1.22221 -0.00
    2 3 5 7.3427 6.6066 1.1 1.22179 0.02
    1 2 -10 61.0907 54.9941 -91.0 1.22128 -0.03
    1 4 2 189.6456 170.2038 135.4 1.22054 0.14
    3 2 4 68.1556 61.1351 43.3 1.22000 0.28
    1 -3 8 134.9085 121.0787 176.8 1.21994 -0.23
    2 2 8 40.5570 36.3957 100.3 1.21985 0.20
    1 -3 -8 17.5610 15.7131 27.2 1.21790 0.03
    3 1 -7 9.0041 7.9568 58.7 1.21231 0.00
    2 0 10 109.6415 96.3028 -76.8 1.21108 0.64
    1 1 11 276.0081 241.1802 -124.2 1.21007 1.01
    2 -1 -10 5.3813 4.6910 172.1 1.20953 0.01
    1 3 -8 66.4665 57.8671 120.0 1.20920 -0.05
    1 4 -3 7.3777 6.3604 -153.2 1.20755 0.00
    3 -1 7 131.6810 111.9556 -142.9 1.20575 0.86
    3 2 -5 1.5969 1.3376 -148.6 1.20397 0.00
    1 -4 4 2.6054 2.1509 -153.4 1.20234 -0.00
    2 1 -10 481.2526 392.9019 -55.8 1.20074 0.41
    1 -4 -4 105.2782 84.6415 173.1 1.19931 0.09
    0 0 12 76.7079 61.7309 52.3 1.19851 0.10
    2 3 -6 59.5616 47.3966 136.7 1.19791 0.03
    1 2 10 72.4059 57.7352 -51.5 1.19759 0.23
    2 -2 -9 78.0043 62.0089 169.9 1.19738 0.14
    1 4 3 66.2124 52.4522 39.0 1.19748 0.05
    3 -2 -6 7.3652 5.7738 -84.2 1.19571 0.01
    0 4 -5 55.7386 43.3076 -96.0 1.19421 -0.07
    3 0 -8 12.6740 9.7816 -162.1 1.19170 0.01
    3 -3 0 189.4015 144.9195 12.1 1.18970 0.28
    2 -1 10 24.4494 18.8461 1.7 1.18888 0.10
    1 3 8 19.4851 14.9708 136.3 1.18671 0.04
    3 -3 -1 99.4367 76.0324 56.1 1.18678 0.14
    3 -3 1 94.8964 72.7525 -61.5 1.18453 0.15
    0 4 5 3.3572 2.5790 -179.1 1.18425 0.00
    0 3 -9 164.8055 127.1311 -150.2 1.18398 -0.29
    2 -2 9 157.0754 121.2576 133.2 1.18369 0.33
    3 1 7 34.8057 26.9155 123.0 1.18186 0.23
    1 4 -4 47.6877 36.9310 131.8 1.18040 -0.00
    3 2 5 29.2622 22.7062 -71.0 1.17998 0.13
    2 2 -9 589.4742 459.3803 -128.2 1.17953 0.28
    3 -2 6 54.4280 42.3641 -58.2 1.17915 0.22
    2 -3 -7 38.6413 30.3183 -147.6 1.17697 0.06
    3 -3 -2 52.2995 41.1058 126.8 1.17594 0.07
    0 2 -11 22.0337 17.5455 -41.9 1.17442 -0.02
    2 3 6 11.3400 9.0042 106.1 1.17407 0.03
    3 -3 2 78.3402 62.9435 -52.5 1.17157 0.13
    0 1 -12 37.0525 30.0573 -113.4 1.17101 0.01
    2 1 10 32.4386 26.2764 -45.9 1.17091 0.18
    0 3 9 10.0581 8.1385 29.6 1.17093 0.02
    2 -3 7 160.1324 130.0113 61.1 1.17012 0.04
    3 -1 -8 1.6363 1.3345 -127.2 1.16946 0.00
    1 0 -12 255.6616 211.0853 -85.9 1.16797 0.25
    1 4 4 34.1851 28.1217 4.2 1.16790 0.03
    4 0 0 7.7558 6.3940 96.8 1.16751 0.02
    1 -4 5 135.8908 112.7975 80.8 1.16657 -0.20
    4 0 -1 18.9920 15.8122 -4.4 1.16604 0.03
    0 1 12 129.9280 109.0025 -81.2 1.16534 0.24
    2 -4 0 17.2572 14.5357 -10.9 1.16426 0.00
    0 2 11 155.3851 131.3307 -178.7 1.16401 0.31
    1 -4 -5 96.9281 82.2438 141.6 1.16311 0.09
    3 0 8 5.7093 4.8645 128.3 1.16247 0.04
    3 2 -6 5.5187 4.7050 -131.2 1.16230 0.00
    4 0 1 61.4938 52.6955 -123.0 1.16133 0.19
    2 -4 -1 8.1004 6.9641 -93.2 1.16071 0.00
    2 -4 1 16.1772 13.9416 -98.4 1.16022 0.00
    3 -3 -3 150.9416 131.4832 155.6 1.15781 0.19
    4 0 -2 153.3753 134.0099 -179.4 1.15702 0.17
    3 1 -8 97.6286 86.1497 155.8 1.15439 0.06
    1 0 12 92.2782 81.6899 -109.3 1.15394 0.24
    2 0 -11 138.7506 123.0873 13.9 1.15320 0.16
    0 4 -6 66.2287 58.8438 168.1 1.15225 -0.09
    1 -3 9 28.4005 25.3154 -170.0 1.15166 -0.04
    3 -3 3 51.0535 45.4466 -42.7 1.15157 0.09
    4 -1 0 28.3915 25.2835 19.7 1.15139 0.07
    2 2 9 20.4511 18.3621 75.9 1.14988 0.09
    4 -1 -1 127.3417 114.1180 106.8 1.14976 0.24
    1 -3 -9 39.2467 35.2583 3.4 1.14972 0.06
    2 -4 -2 6.9027 6.1863 -25.6 1.14976 0.00
    2 3 -7 21.6397 19.4738 39.1 1.14909 0.01
    2 -4 2 15.0664 13.5586 100.3 1.14883 -0.00
    4 0 2 1.1436 1.0339 -38.1 1.14787 0.00
    1 4 -5 19.0506 17.2555 -163.5 1.14763 -0.00
    3 -2 -7 57.9252 52.8134 84.9 1.14660 0.08
    4 -1 1 9.1137 8.3441 64.3 1.14569 0.03
    3 -1 8 126.4900 116.3353 -89.7 1.14534 0.71
    1 3 -9 116.2241 108.2261 -145.8 1.14372 -0.08
    0 4 6 0.4967 0.4710 160.7 1.14154 0.00
    1 -2 -11 124.8491 118.9118 92.6 1.14131 0.20
    4 0 -3 37.7763 36.0042 136.7 1.14095 0.03
    4 -1 -2 30.8186 29.3891 -38.6 1.14089 0.04
    1 -1 -12 22.7877 21.9647 54.7 1.14015 0.03
    1 1 -12 75.5583 73.3177 -179.5 1.13950 0.02
    1 2 -11 16.8528 16.4122 -44.1 1.13913 -0.01
    1 -2 11 7.4530 7.2861 131.9 1.13878 0.00
    3 2 6 0.9417 0.9455 -26.6 1.13650 0.00
    3 3 0 3.5746 3.7370 -6.4 1.13347 0.00
    3 -3 -4 147.0232 153.8163 82.7 1.13339 0.18
    1 4 5 23.7497 24.8695 -0.5 1.13331 0.02
    4 -1 2 23.5296 24.7617 34.8 1.13298 0.08
    1 -1 12 30.3754 32.1321 27.3 1.13222 0.04
    3 3 -1 30.3302 32.2458 -130.9 1.13223 0.02
    2 -4 -3 167.0615 178.0122 -45.4 1.13205 0.13
    2 -4 3 40.2526 43.6614 116.1 1.13070 -0.01
    3 -2 7 183.4695 201.4230 -56.1 1.12959 0.67
    2 -1 -11 8.0209 8.7830 -101.0 1.12948 0.01
    3 0 -9 71.8332 79.0110 -98.9 1.12931 0.06
    2 0 11 82.4406 90.9495 -135.6 1.12880 0.37
    4 0 3 11.9422 13.4130 3.8 1.12787 0.05
    4 1 0 30.6022 34.4308 -151.0 1.12778 0.05
    3 3 1 241.8008 272.1949 89.8 1.12772 0.30
    1 -4 6 101.3911 115.0035 160.0 1.12683 -0.14
    4 1 -1 1.5161 1.7267 -8.8 1.12666 0.00
    2 -2 -10 0.4857 0.5519 139.0 1.12620 0.00
    3 -3 4 10.7808 12.3974 109.6 1.12560 0.02
    4 -1 -3 148.6782 171.6375 -105.2 1.12527 0.16
    2 3 7 15.4791 17.9155 -121.8 1.12460 0.04
    3 1 8 3.9584 4.5840 162.6 1.12439 0.02
    3 3 -2 2.8300 3.3030 10.0 1.12407 0.00
    1 -4 -6 70.2668 82.4218 113.5 1.12309 0.07
    2 1 -11 148.2503 173.1244 -112.0 1.12273 0.10
    2 -3 -8 0.3526 0.4147 29.3 1.12239 0.00
    1 3 9 30.5489 35.8820 22.7 1.12232 0.06
    4 1 1 104.7137 124.1006 123.7 1.12200 0.25
    1 1 12 68.1661 80.0338 -125.4 1.12143 0.20
    4 1 -2 0.2751 0.3313 -29.1 1.11873 0.00
    4 0 -4 13.7398 16.5326 148.6 1.11871 0.01
    1 2 11 151.8704 181.4686 152.0 1.11796 0.41
    3 2 -7 3.4073 4.1007 -50.1 1.11787 0.00
    2 4 0 17.9036 21.6724 137.5 1.11693 0.01
    2 -3 8 99.9875 120.7341 -158.8 1.11561 0.03
    2 4 -1 10.0367 12.1797 -178.2 1.11543 0.01
    3 3 2 291.9044 354.1726 96.4 1.11528 0.45
    0 3 -10 124.4603 150.0103 -95.0 1.11502 -0.17
    4 -1 3 58.5986 71.1529 13.2 1.11393 0.23
    2 -2 10 1.2646 1.5259 92.2 1.11354 0.00
    2 2 -10 141.0925 170.4060 -159.3 1.11212 0.05
    2 4 1 46.2520 56.2032 162.6 1.11173 0.04
    2 -1 11 99.3691 119.7631 -86.3 1.11096 0.32
    1 4 -6 1.9517 2.3662 59.3 1.11075 -0.00
    3 -1 -9 33.7525 40.7980 73.5 1.11013 0.04
    4 1 2 142.8406 173.3348 149.2 1.10964 0.42
    3 3 -3 0.8419 1.0213 -95.0 1.10942 0.00
    2 -4 -4 53.0629 64.2931 162.7 1.10848 0.05
    0 4 -7 78.6573 95.0847 146.2 1.10780 -0.10
    2 4 -2 6.3852 7.7327 -148.7 1.10731 0.00
    2 -4 4 7.7232 9.3420 -153.4 1.10680 -0.00
    0 0 13 19.0281 22.8022 97.9 1.10632 0.02
    4 1 -3 16.9368 20.4410 -163.0 1.10438 0.01
    3 -3 -5 87.4460 105.4007 34.0 1.10390 0.10
    4 -1 -4 163.9369 197.6429 -158.5 1.10371 0.14
    0 3 10 11.4084 13.6820 -88.7 1.10290 0.02
    4 0 4 11.5127 13.8552 -79.7 1.10234 0.05
    3 0 9 39.5904 47.4385 -138.3 1.10134 0.23
    2 4 2 192.6017 231.3209 55.5 1.10011 0.17
    2 3 -8 12.1684 14.5629 151.9 1.09932 0.00
    3 1 -9 64.3987 76.8204 -142.4 1.09761 0.04
    3 3 3 10.0184 11.9745 74.8 1.09682 0.02
    0 4 7 43.8420 52.2896 143.2 1.09670 0.04
    3 -2 -8 13.5868 16.1944 116.2 1.09665 0.02
    2 1 11 36.6874 43.5068 -153.7 1.09586 0.16
    1 4 6 58.7174 69.8724 74.7 1.09521 0.06
    3 -3 5 6.5787 7.8281 14.8 1.09491 0.01
    0 2 -12 36.4665 42.9991 -137.5 1.09394 -0.02
    2 4 -3 5.4283 6.4325 -18.8 1.09300 0.00
    4 0 -5 0.6832 0.8043 50.9 1.09137 0.00
    4 1 3 1.0445 1.2302 107.0 1.09135 0.00
    3 2 7 45.4327 53.3508 47.1 1.09116 0.19
    4 -1 4 50.1145 58.5130 -117.5 1.08951 0.21
    3 3 -4 7.7884 9.0724 144.0 1.08902 0.00
    1 -3 10 0.8464 0.9722 77.6 1.08742 -0.00
    3 -1 9 222.7996 255.3322 -18.7 1.08693 1.05
    4 -2 0 3.4760 3.9664 -113.6 1.08576 0.01
    1 -3 -10 40.1715 45.5757 104.3 1.08560 0.05
    0 1 -13 10.9940 12.3522 -76.1 1.08476 0.00
    0 2 12 290.2284 326.4507 -172.6 1.08476 0.50
    1 -4 7 181.7151 205.1940 -142.9 1.08467 -0.23
    2 2 10 1.7228 1.9378 -142.1 1.08450 0.01
    4 1 -4 26.2956 29.6610 123.3 1.08436 0.01
    4 -2 -1 20.0671 22.6162 91.7 1.08420 0.03
    1 0 -13 94.0493 103.9084 -113.7 1.08263 0.08
    2 4 3 100.4699 111.6948 33.4 1.08266 0.10
    1 3 -10 135.4612 148.8406 -122.8 1.08167 -0.08
    4 -2 1 6.5203 7.1515 104.8 1.08116 0.02
    1 -4 -7 2.2707 2.4785 44.9 1.08079 0.00
    2 -4 -5 146.8529 159.4941 139.0 1.08018 0.13
    0 1 13 18.9550 20.4474 -17.4 1.07988 0.03
    3 -2 8 81.9914 88.5146 47.9 1.07966 0.27
    2 -4 5 56.0625 59.7547 70.8 1.07824 -0.02
    2 0 -12 59.4620 62.6770 -109.5 1.07729 0.06
    4 -1 -5 4.9270 5.2011 141.4 1.07725 0.00
    4 -2 -2 24.7764 25.9833 140.4 1.07656 0.03
    2 3 8 21.8317 22.4972 72.3 1.07484 0.05
    3 3 4 5.0280 5.1002 -49.8 1.07321 0.01
    2 4 -4 107.8223 109.3678 138.2 1.07321 0.04
    4 0 5 13.4879 13.5831 111.7 1.07246 0.06
    3 2 -8 11.8174 11.8681 52.6 1.07216 0.00
    1 4 -7 2.2391 2.2292 157.6 1.07123 -0.00
    1 0 13 18.9221 18.7375 -149.6 1.07052 0.04
    4 -2 2 18.1635 17.9798 109.1 1.07064 0.05
    3 -3 -6 57.0878 56.5089 -31.9 1.07061 0.06
    3 0 -10 85.6515 84.2490 -98.7 1.06983 0.07
    2 -3 -9 24.9353 24.3108 -18.5 1.06881 0.03
    3 1 9 1.6448 1.6010 23.4 1.06861 0.01
    4 1 4 28.5766 27.6488 35.3 1.06799 0.11
    1 -2 -12 57.0312 54.7494 161.5 1.06676 0.08
    1 2 -12 4.3624 4.1545 -45.9 1.06570 -0.00
    1 -2 12 128.2009 121.0673 126.5 1.06452 0.03
    3 3 -5 35.7262 33.5052 -177.5 1.06385 0.01
    4 -2 -3 50.9137 47.5379 36.2 1.06323 0.06
    0 4 -8 201.5454 187.1860 113.4 1.06228 -0.24
    2 -3 9 37.3908 34.7275 -149.4 1.06222 0.01
    1 3 10 11.5689 10.7033 -68.8 1.06155 0.02
    4 -1 5 1.4312 1.3162 -72.9 1.06081 0.01
    3 -3 6 62.0911 57.1014 -6.0 1.06079 0.10
    2 -2 -11 50.2331 46.1976 84.5 1.06055 0.07
    1 -1 -13 109.0787 100.1920 -17.8 1.06019 0.13
    2 4 4 10.8479 9.9372 -12.4 1.06021 0.01
    1 1 -13 7.5843 6.9589 168.6 1.06002 0.00
    4 0 -6 6.4044 5.8659 -16.7 1.06014 0.00
    4 1 -5 11.3059 10.3182 -154.3 1.05959 0.00
    2 -1 -12 29.0116 26.2249 -166.6 1.05770 0.03
    2 0 12 259.1846 231.1211 -143.9 1.05556 0.91
    1 4 7 43.2843 38.3812 155.2 1.05499 0.05
    4 -2 3 23.8250 21.0704 -98.2 1.05470 0.07
    1 -1 13 52.6627 46.2540 52.4 1.05328 0.06
    3 -1 -10 25.9068 22.7196 -37.4 1.05331 0.03
    2 1 -12 44.2960 38.6547 162.1 1.05250 0.02
    0 3 -11 25.9994 22.4475 -87.1 1.05119 -0.03
    0 4 8 0.2121 0.1828 -120.9 1.05110 0.00
    2 3 -9 48.0925 41.0143 134.2 1.04986 0.00
    2 2 -11 4.6709 3.9751 175.4 1.04946 0.00
    2 -2 11 10.9276 9.2594 -172.1 1.04892 0.02
    2 4 -5 61.1931 51.6269 125.6 1.04883 0.02
    2 -4 -6 106.3277 89.3400 83.3 1.04833 0.10
    3 -2 -9 26.5620 22.1110 153.6 1.04711 0.03
    4 2 0 34.2214 28.3809 155.9 1.04706 0.04
    4 -1 -6 29.9076 24.8258 120.2 1.04702 0.02
    1 2 12 224.7866 187.2293 169.0 1.04677 0.52
    4 2 -1 105.9389 87.2755 -136.4 1.04634 0.10
    2 -4 6 36.1318 29.7765 130.4 1.04620 -0.01
    3 3 5 36.6842 30.0329 -29.2 1.04550 0.08
    3 2 8 62.2029 50.9396 92.9 1.04527 0.24
    4 -2 -4 228.2234 185.6227 -46.1 1.04482 0.23
    0 5 0 43.2582 35.1616 -137.9 1.04484 0.00
    1 1 13 29.5305 24.1518 166.1 1.04423 0.07
    3 0 10 116.3948 94.1798 -82.4 1.04341 0.55
    3 1 -10 151.4153 122.0387 -96.0 1.04293 0.09
    0 5 -1 34.8632 27.9198 -114.7 1.04293 -0.00
    4 2 1 58.2003 46.4089 115.3 1.04227 0.09
    1 -4 8 108.6074 86.5652 -125.5 1.04141 -0.12
    2 -1 12 23.2492 18.6300 -45.8 1.04110 0.06
    0 5 1 61.7322 48.9426 123.5 1.04125 0.01
    4 1 5 13.6911 10.8430 -40.5 1.04058 0.05
    4 2 -2 26.3914 20.8268 132.5 1.04014 0.02
    0 3 11 109.4945 87.2057 -157.2 1.04002 0.15
    4 0 6 13.0922 10.3385 -36.1 1.03941 0.06
    1 -4 -8 4.4654 3.5262 -53.1 1.03748 0.00
_pd_meas_2theta_range_min     1.01250
_pd_meas_2theta_range_max     49.98702
_pd_meas_2theta_range_inc     0.00836
_pd_meas_scan_method     step
_pd_meas_special_details     ?
_refine_special_details     ?
_reflns_number_total     660
_refine_ls_matrix_type     full
_refine_ls_wR_factor_obs     0.05641
_refine_ls_goodness_of_fit_all     3.749
_refine_ls_restrained_S_all     ?
_refine_ls_restrained_S_obs     ?
_refine_ls_number_parameters     93
_refine_ls_number_restraints     55
_refine_ls_number_constraints     ?
_refine_ls_hydrogen_treatment     ?
_refine_ls_weighting_scheme     ?
_refine_ls_weighting_details     ?
_refine_ls_shift/su_max     0.7234
_refine_ls_extinction_method     ?
_refine_ls_extinction_coef     ?
loop_
    _atom_type_symbol
    _atom_type_number_in_cell
    _atom_type_scat_Cromer_Mann_a1
    _atom_type_scat_Cromer_Mann_a2
    _atom_type_scat_Cromer_Mann_a3
    _atom_type_scat_Cromer_Mann_a4
    _atom_type_scat_Cromer_Mann_b1
    _atom_type_scat_Cromer_Mann_b2
    _atom_type_scat_Cromer_Mann_b3
    _atom_type_scat_Cromer_Mann_b4
    _atom_type_scat_Cromer_Mann_c
    _atom_type_scat_dispersion_source
    _atom_type_scat_length_neutron
    _atom_type_scat_dispersion_real
    _atom_type_scat_dispersion_imag
    _atom_type_scat_source
    C 14 2.31 1.02 1.5886 0.865 20.8439 10.2075 0.5687 51.6512 0.2156
                     https://subversion.xray.aps.anl.gov/pyGSAS/trunk/atmdata.py
                                                  0.6648 0.003 0.002
                     https://subversion.xray.aps.anl.gov/pyGSAS/trunk/atmdata.py
    H 16 0.493 0.3229 0.1402 0.0408 10.5109 26.1257 3.1424 57.7997 0.003
                     https://subversion.xray.aps.anl.gov/pyGSAS/trunk/atmdata.py
                                                     -0.3741 0.000 0.000
                     https://subversion.xray.aps.anl.gov/pyGSAS/trunk/atmdata.py
    N 2 12.2126 3.1322 2.0125 1.1663 0.0057 9.8933 28.9975 0.5826 -11.529
                     https://subversion.xray.aps.anl.gov/pyGSAS/trunk/atmdata.py
                                                      0.936 0.006 0.003
                     https://subversion.xray.aps.anl.gov/pyGSAS/trunk/atmdata.py
    O 4 3.0485 2.2868 1.5463 0.867 13.2771 5.7011 0.3239 32.9089 0.2508
                     https://subversion.xray.aps.anl.gov/pyGSAS/trunk/atmdata.py
                                                    0.5805 0.011 0.006
                     https://subversion.xray.aps.anl.gov/pyGSAS/trunk/atmdata.py
_computing_data_collection     ?
_computing_data_reduction     ?
_computing_structure_solution     ?
_computing_structure_refinement
;
<i>GSAS-II</i> (Toby & Von Dreele, 2013)
;
_computing_molecular_graphics     ?
_computing_publication_material     ?
_pd_calibration_special_details     ?
_pd_phase_name     "(N H4)2 BPDC"
_pd_prep_cool_rate     ?
_pd_prep_pressure     ?
_pd_prep_temperature     ?
_pd_proc_2theta_range_min     1.00758
_pd_proc_2theta_range_max     49.98210
_pd_proc_2theta_range_inc     0.00836
loop_
    _pd_meas_intensity_total
    _pd_proc_ls_weight
    _pd_proc_intensity_bkg_calc
    _pd_calc_intensity_total
    5120 0 0 0
    5142 0 0 0
    5136 0 0 0
    5200 0 0 0
    5204 0 0 0
    5282 0 0 0
    5231 0 0 0
    5276 0 0 0
    5238 0 0 0
    5363 0 0 0
    5292 0 0 0
    5293 0 0 0
    5240 0 0 0
    5352 0 0 0
    5394 0 0 0
    5372 0 0 0
    5347 0 0 0
    5412 0 0 0
    5530 0 0 0
    5407 0 0 0
    5415 0 0 0
    5501 0 0 0
    5449 0 0 0
    5453 0 0 0
    5607 0 0 0
    5508 0 0 0
    5609 0 0 0
    5452 0 0 0
    5485 0 0 0
    5533 0 0 0
    5632 0 0 0
    5421 0 0 0
    5395 0 0 0
    5476 0 0 0
    5452 0 0 0
    5501 0 0 0
    5509 0 0 0
    5410 0 0 0
    5346 0 0 0
    5344 0 0 0
    5365 0 0 0
    5374 0 0 0
    5316 0 0 0
    5240 0 0 0
    5273 0 0 0
    5229 0 0 0
    5266 0 0 0
    5182 0 0 0
    5118 0 0 0
    5091 0 0 0
    5060 0 0 0
    5092 0 0 0
    4929 0 0 0
    5062 0 0 0
    5047 0 0 0
    5080 0 0 0
    4965 0 0 0
    4958 0 0 0
    4990 0 0 0
    4922 0 0 0
    4942 0 0 0
    4923 0 0 0
    4917 0 0 0
    4771 0 0 0
    4872 0 0 0
    4819 0 0 0
    4831 0 0 0
    4809 0 0 0
    4812 0 0 0
    4744 0 0 0
    4725 0 0 0
    4807 0 0 0
    4808 0 0 0
    4709 0 0 0
    4684 0 0 0
    4625 0 0 0
    4667 0 0 0
    4708 0 0 0
    4705 0 0 0
    4695 0 0 0
    4628 0 0 0
    4621 0 0 0
    4576 0 0 0
    4629 0 0 0
    4573 0 0 0
    4549 0 0 0
    4497 0 0 0
    4446 0 0 0
    4464 0 0 0
    4486 0 0 0
    4463 0 0 0
    4571 0 0 0
    4521 0 0 0
    4487 0 0 0
    4416 0 0 0
    4421 0 0 0
    4459 0 0 0
    4467 0 0 0
    4433 0 0 0
    4435 0 0 0
    4391 0 0 0
    4413 0 0 0
    4451 0 0 0
    4341 0 0 0
    4317 0 0 0
    4371 0 0 0
    4337 0 0 0
    4354 0 0 0
    4341 0 0 0
    4363 0 0 0
    4430 0 0 0
    4355 0 0 0
    4302 0 0 0
    4290 0 0 0
    4274 0 0 0
    4220 0 0 0
    4264 0 0 0
    4272 0 0 0
    4226 0 0 0
    4270 0 0 0
    4262 0 0 0
    4248 0 0 0
    4274 0 0 0
    4238 0 0 0
    4290 0 0 0
    4252 0 0 0
    4333 0 0 0
    4229 0 0 0
    4214 0 0 0
    4247 0 0 0
    4282 0 0 0
    4199 0 0 0
    4208 0 0 0
    4210 0 0 0
    4156 0 0 0
    4173 0 0 0
    4183 0 0 0
    4232 0 0 0
    4148 0 0 0
    4173 0 0 0
    4183 0 0 0
    4204 0 0 0
    4173 0 0 0
    4156 0 0 0
    4159 0 0 0
    4096 0 0 0
    4175 0 0 0
    4141 0 0 0
    4156 0 0 0
    4170 0 0 0
    4241 0 0 0
    4237 0 0 0
    4148 0 0 0
    4200 0 0 0
    4222 0 0 0
    4115 0 0 0
    4140 0 0 0
    4129 0 0 0
    4136 0 0 0
    4119 0 0 0
    4222 0 0 0
    4180 0 0 0
    4101 0 0 0
    4188 0 0 0
    4184 0 0 0
    4125 0 0 0
    4161 0 0 0
    4260 0 0 0
    4113 0 0 0
    4095 0 0 0
    4144 0 0 0
    4160 0 0 0
    4049 0 0 0
    4097 0 0 0
    4168 0 0 0
    4127 0 0 0
    4139 0 0 0
    4058 0 0 0
    4173 0 0 0
    4071 0.0002456399 3908.78437 4123.02347
    4155 0.0002406739 3907.96226 4132.27564
    4113 0.0002431315 3907.14193 4138.09982
    4134 0.0002418965 3906.32334 4141.33571
    4105 0.0002436054 3905.50652 4144.34753
    4155 0.0002406739 3904.69147 4149.81095
    4049 0.0002469746 3903.87819 4159.40987
    4177 0.0002394063 3903.06668 4172.55967
    4077 0.0002452784 3902.25696 4186.34937
    4172 0.0002396932 3901.449 4197.56666
    4226 0.0002366304 3900.64286 4205.36475
    4201 0.0002380386 3899.83848 4211.65735
    4201 0.0002380386 3899.03592 4219.57604
    4199 0.0002381519 3898.23516 4231.65154
    4206 0.0002377556 3897.43622 4247.96112
    4158 0.0002405002 3896.63907 4265.65525
    4174 0.0002395783 3895.84376 4281.34184
    4293 0.0002329373 3895.05027 4294.33071
    4222 0.0002368546 3894.25859 4306.98816
    4243 0.0002356823 3893.46876 4322.59036
    4132 0.0002420136 3892.68077 4342.81039
    4170 0.0002398082 3891.89458 4366.1161
    4261 0.0002346867 3891.11027 4389.32943
    4287 0.0002332634 3890.32781 4411.38799
    4255 0.0002350176 3889.54719 4434.38719
    4250 0.0002352941 3888.76844 4461.10193
    4297 0.0002327205 3887.99157 4492.23396
    4324 0.0002312673 3887.21655 4526.03665
    4302 0.00023245 3886.44342 4561.23229
    4381 0.0002282584 3885.67218 4598.9515
    4377 0.000228467 3884.9028 4640.70494
    4405 0.0002270148 3884.1353 4686.20684
    4425 0.0002259887 3883.36972 4734.08476
    4416 0.0002264493 3882.60604 4783.1843
    4534 0.0002205558 3881.84426 4831.06113
    4612 0.0002168257 3881.0844 4872.47079
    4643 0.000215378 3880.32643 4899.66966
    4711 0.0002122692 3879.5704 4902.42692
    4692 0.0002131287 3878.8163 4870.90556
    4545 0.000220022 3878.06412 4802.34141
    4455 0.0002244669 3877.31388 4704.31884
    4439 0.000225276 3876.56559 4591.35017
    4382 0.0002282063 3875.81921 4478.57069
    4334 0.0002307337 3875.0748 4376.87813
    4292 0.0002329916 3874.33236 4291.20527
    4240 0.0002358491 3873.59187 4221.7923
    4176 0.0002394636 3872.85335 4166.53639
    4064 0.000246063 3872.11681 4122.71816
    4093 0.0002443196 3871.38222 4087.8176
    4075 0.0002453988 3870.64965 4059.76829
    4052 0.0002467917 3869.91905 4036.9625
    3993 0.0002504383 3869.19043 4018.18667
    4028 0.0002482622 3868.4638 4002.53258
    4070 0.0002457002 3867.7392 3989.32299
    4033 0.0002479544 3867.01661 3978.051
    4105 0.0002436054 3866.29601 3968.33391
    4014 0.0002491281 3865.57745 3959.87947
    3973 0.000251699 3864.8609 3952.4615
    3883 0.0002575328 3864.1464 3945.90274
    3950 0.0002531646 3863.43393 3940.06249
    3944 0.0002535497 3862.72349 3934.82795
    3942 0.0002536783 3862.01512 3930.10774
    3911 0.0002556891 3861.30875 3925.82714
    3931 0.0002543882 3860.60448 3921.92475
    3814 0.0002621919 3859.90225 3918.34951
    3943 0.000253614 3859.20212 3915.05885
    3981 0.0002511932 3858.50403 3912.01701
    3951 0.0002531005 3857.80805 3909.1936
    4005 0.0002496879 3857.11414 3906.56297
    3908 0.0002558854 3856.42232 3904.10313
    3900 0.0002564103 3855.73259 3901.79521
    3991 0.0002505638 3855.04499 3899.62294
    3964 0.0002522704 3854.35943 3897.57214
    3943 0.000253614 3853.67603 3895.63065
    3956 0.0002527806 3852.99474 3893.78769
    3960 0.0002525253 3852.31559 3892.03388
    3925 0.0002547771 3851.63857 3890.36096
    3912 0.0002556237 3850.96367 3888.76161
    3908 0.0002558854 3850.29091 3887.22939
    3940 0.0002538071 3849.62031 3885.75858
    3905 0.0002560819 3848.95186 3884.34406
    3903 0.0002562132 3848.28555 3882.98127
    3925 0.0002547771 3847.62139 3881.66609
    3856 0.0002593361 3846.95943 3880.39497
    3867 0.0002585984 3846.29967 3879.16453
    3851 0.0002596728 3845.64204 3877.97177
    3949 0.0002532287 3844.98662 3876.81407
    3986 0.0002508781 3844.33338 3875.68897
    3898 0.0002565418 3843.68237 3874.5943
    3945 0.0002534854 3843.03355 3873.52802
    3862 0.0002589332 3842.38691 3872.48829
    3887 0.0002572678 3841.74252 3871.4735
    3850 0.0002597403 3841.10032 3870.48206
    3892 0.0002569373 3840.46038 3869.51265
    3910 0.0002557545 3839.82264 3868.56394
    3910 0.0002557545 3839.18718 3867.6348
    3897 0.0002566076 3838.55396 3866.72414
    3951 0.0002531005 3837.92297 3865.83094
    3859 0.0002591345 3837.29425 3864.95433
    3855 0.0002594034 3836.66779 3864.09341
    3913 0.0002555584 3836.04361 3863.24747
    3834 0.0002608242 3835.4217 3862.41573
    3906 0.0002560164 3834.80202 3861.5975
    3928 0.0002545825 3834.18467 3860.79225
    3912 0.0002556237 3833.56963 3859.99937
    3889 0.0002571355 3832.95689 3859.2183
    3883 0.0002575328 3832.34643 3858.44854
    3873 0.0002581978 3831.73831 3857.68967
    3848 0.0002598753 3831.13247 3856.9412
    3844 0.0002601457 3830.52899 3856.20278
    3882 0.0002575992 3829.92783 3855.474
    3870 0.0002583979 3829.32899 3854.75451
    3867 0.0002585984 3828.73247 3854.04397
    3906 0.0002560164 3828.13834 3853.34213
    3877 0.0002579314 3827.54657 3852.64868
    3881 0.0002576656 3826.95713 3851.96329
    3947 0.000253357 3826.37009 3851.28579
    3912 0.0002556237 3825.78541 3850.61589
    3856 0.0002593361 3825.20309 3849.95335
    3917 0.0002552974 3824.62318 3849.29803
    3871 0.0002583312 3824.04564 3848.64967
    3853 0.000259538 3823.47052 3848.00812
    3863 0.0002588662 3822.89776 3847.37314
    3822 0.0002616431 3822.32747 3846.74468
    3812 0.0002623295 3821.75955 3846.12248
    3827 0.0002613013 3821.19408 3845.50646
    3874 0.0002581311 3820.63104 3844.89645
    3918 0.0002552323 3820.07042 3844.29231
    3875 0.0002580645 3819.51227 3843.69396
    3865 0.0002587322 3818.95653 3843.10122
    3817 0.0002619859 3818.40328 3842.51405
    3857 0.0002592689 3817.85248 3841.93231
    3924 0.000254842 3817.30413 3841.35588
    3904 0.0002561475 3816.75823 3840.78466
    3857 0.0002592689 3816.21485 3840.21866
    3873 0.0002581978 3815.67396 3839.6577
    3848 0.0002598753 3815.13556 3839.10175
    3857 0.0002592689 3814.59965 3838.55071
    3886 0.000257334 3814.06627 3838.00454
    3886 0.000257334 3813.53538 3837.46312
    3947 0.000253357 3813.00701 3836.92642
    3846 0.0002600104 3812.48115 3836.39437
    3824 0.0002615063 3811.95785 3835.86694
    3892 0.0002569373 3811.43703 3835.34401
    3889 0.0002571355 3810.91882 3834.82563
    3794 0.0002635741 3810.40311 3834.31166
    3816 0.0002620545 3809.89001 3833.80214
    3845 0.000260078 3809.37946 3833.29697
    3858 0.0002592017 3808.87144 3832.79607
    3828 0.000261233 3808.36605 3832.29951
    3845 0.000260078 3807.86322 3831.80716
    3806 0.000262743 3807.36299 3831.31904
    3921 0.000255037 3806.86537 3830.83511
    3970 0.0002518892 3806.37029 3830.35526
    3795 0.0002635046 3805.87782 3829.87953
    3812 0.0002623295 3805.38804 3829.40796
    3849 0.0002598077 3804.90085 3828.94042
    3843 0.0002602134 3804.41629 3828.47692
    3826 0.0002613696 3803.93438 3828.01744
    3866 0.0002586653 3803.45512 3827.56196
    3840 0.0002604167 3802.97847 3827.11042
    3856 0.0002593361 3802.50451 3826.66288
    3808 0.000262605 3802.0332 3826.21925
    3825 0.0002614379 3801.56452 3825.7795
    3886 0.000257334 3801.09854 3825.34367
    3821 0.0002617116 3800.63526 3824.91176
    3816 0.0002620545 3800.17468 3824.48372
    3846 0.0002600104 3799.71677 3824.05952
    3805 0.0002628121 3799.26158 3823.6392
    3886 0.000257334 3798.80909 3823.22269
    3873 0.0002581978 3798.35932 3822.81003
    3802 0.0002630195 3797.91226 3822.40117
    3814 0.0002621919 3797.46796 3821.99615
    3820 0.0002617801 3797.02632 3821.59485
    3796 0.0002634352 3796.5875 3821.19742
    3816 0.0002620545 3796.15141 3820.80376
    3780 0.0002645503 3795.71809 3820.4139
    3786 0.000264131 3795.28753 3820.02782
    3824 0.0002615063 3794.85969 3819.64546
    3824 0.0002615063 3794.4347 3819.26694
    3901 0.0002563445 3794.01247 3818.89217
    3854 0.0002594707 3793.593 3818.52113
    3817 0.0002619859 3793.17638 3818.1539
    3790 0.0002638522 3792.76246 3817.79034
    3810 0.0002624672 3792.35144 3817.43061
    3828 0.000261233 3791.9432 3817.07462
    3796 0.0002634352 3791.53784 3816.72243
    3774 0.0002649709 3791.13523 3816.37393
    3856 0.0002593361 3790.73553 3816.02924
    3884 0.0002574665 3790.33865 3815.68832
    3840 0.0002604167 3789.94461 3815.35113
    3771 0.0002651816 3789.55343 3815.01771
    3788 0.0002639916 3789.16513 3814.68808
    3825 0.0002614379 3788.77967 3814.36219
    3816 0.0002620545 3788.3971 3814.04009
    3755 0.0002663116 3788.01742 3813.72176
    3788 0.0002639916 3787.64063 3813.40723
    3800 0.0002631579 3787.26677 3813.0965
    3806 0.000262743 3786.8958 3812.78956
    3828 0.000261233 3786.52771 3812.48639
    3770 0.000265252 3786.16258 3812.18706
    3785 0.0002642008 3785.80037 3811.89154
    3868 0.0002585315 3785.44106 3811.59981
    3799 0.0002632272 3785.08467 3811.31187
    3809 0.0002625361 3784.73128 3811.02784
    3800 0.0002631579 3784.38087 3810.74766
    3827 0.0002613013 3784.03334 3810.47126
    3871 0.0002583312 3783.68884 3810.19877
    3786 0.000264131 3783.34727 3809.93011
    3821 0.0002617116 3783.00872 3809.66536
    3824 0.0002615063 3782.67318 3809.40452
    3852 0.0002596054 3782.34057 3809.14751
    3797 0.0002633658 3782.01101 3808.89447
    3819 0.0002618487 3781.68439 3808.64527
    3855 0.0002594034 3781.36084 3808.40005
    3812 0.0002623295 3781.0403 3808.15876
    3857 0.0002592689 3780.72279 3807.92143
    3836 0.0002606882 3780.40829 3807.68804
    3843 0.0002602134 3780.0969 3807.45868
    3845 0.000260078 3779.78853 3807.2333
    3887 0.0002572678 3779.48321 3807.0119
    3803 0.0002629503 3779.18096 3806.79454
    3795 0.0002635046 3778.8818 3806.58123
    3935 0.0002541296 3778.58566 3806.37191
    3820 0.0002617801 3778.29264 3806.16669
    3807 0.000262674 3778.0027 3805.96554
    3862 0.0002589332 3777.71583 3805.76845
    3788 0.0002639916 3777.43209 3805.57551
    3844 0.0002601457 3777.15147 3805.38671
    3796 0.0002634352 3776.87395 3805.20203
    3794 0.0002635741 3776.59958 3805.02154
    3795 0.0002635046 3776.32835 3804.84524
    3853 0.000259538 3776.06021 3804.6731
    3875 0.0002580645 3775.79526 3804.50523
    3811 0.0002623983 3775.53346 3804.3416
    3794 0.0002635741 3775.27479 3804.18221
    3807 0.000262674 3775.01926 3804.02707
    3775 0.0002649007 3774.76698 3803.87632
    3752 0.0002665245 3774.51784 3803.72985
    3810 0.0002624672 3774.27189 3803.58775
    3802 0.0002630195 3774.02917 3803.45007
    3731 0.0002680247 3773.78961 3803.31676
    3781 0.0002644803 3773.55321 3803.18782
    3785 0.0002642008 3773.3201 3803.06342
    3822 0.0002616431 3773.09017 3802.94345
    3827 0.0002613013 3772.86352 3802.82806
    3793 0.0002636436 3772.64003 3802.71715
    3750 0.0002666667 3772.41984 3802.61085
    3831 0.0002610285 3772.20284 3802.5091
    3860 0.0002590674 3771.98915 3802.41204
    3827 0.0002613013 3771.77868 3802.31962
    3871 0.0002583312 3771.57146 3802.23187
    3827 0.0002613013 3771.36755 3802.1489
    3844 0.0002601457 3771.16692 3802.0707
    3772 0.0002651113 3770.96961 3801.99736
    3809 0.0002625361 3770.77557 3801.92883
    3784 0.0002642706 3770.5848 3801.86519
    3790 0.0002638522 3770.39734 3801.80646
    3796 0.0002634352 3770.21323 3801.75276
    3749 0.0002667378 3770.03239 3801.70403
    3758 0.000266099 3769.85496 3801.66046
    3760 0.0002659574 3769.68081 3801.62196
    3884 0.0002574665 3769.51002 3801.58865
    3872 0.0002582645 3769.34255 3801.56054
    3781 0.0002644803 3769.17846 3801.53774
    3783 0.0002643405 3769.01773 3801.52026
    3759 0.0002660282 3768.86032 3801.50817
    3833 0.0002608923 3768.70637 3801.50161
    3763 0.0002657454 3768.55577 3801.50056
    3811 0.0002623983 3768.4085 3801.50504
    3846 0.0002600104 3768.26469 3801.51527
    3813 0.0002622607 3768.12424 3801.5312
    3752 0.0002665245 3767.98719 3801.55294
    3701 0.0002701972 3767.85361 3801.58065
    3727 0.0002683123 3767.7234 3801.6143
    3778 0.0002646903 3767.59665 3801.65407
    3833 0.0002608923 3767.47335 3801.70004
    3808 0.000262605 3767.35346 3801.75226
    3770 0.000265252 3767.23696 3801.81081
    3830 0.0002610966 3767.124 3801.87594
    3832 0.0002609603 3767.01445 3801.94763
    3797 0.0002633658 3766.9084 3802.0261
    3790 0.0002638522 3766.80578 3802.11138
    3827 0.0002613013 3766.70672 3802.20374
    3786 0.000264131 3766.61104 3802.30317
    3741 0.0002673082 3766.51893 3802.40996
    3768 0.0002653928 3766.43027 3802.52416
    3853 0.000259538 3766.3451 3802.646
    3842 0.0002602811 3766.26352 3802.77573
    3711 0.0002694691 3766.18541 3802.91342
    3746 0.0002669514 3766.11081 3803.05932
    3743 0.0002671654 3766.03976 3803.2137
    3723 0.0002686006 3765.97223 3803.37672
    3788 0.0002639916 3765.90822 3803.54865
    3812 0.0002623295 3765.84784 3803.72987
    3810 0.0002624672 3765.79092 3803.92047
    3741 0.0002673082 3765.73764 3804.12094
    3792 0.0002637131 3765.68787 3804.33147
    3762 0.0002658161 3765.64171 3804.55252
    3747 0.0002668802 3765.59909 3804.78438
    3828 0.000261233 3765.5601 3805.02756
    3839 0.0002604845 3765.52466 3805.28242
    3838 0.0002605524 3765.49282 3805.54947
    3765 0.0002656042 3765.46464 3805.82928
    3809 0.0002625361 3765.44003 3806.12233
    3875 0.0002580645 3765.41902 3806.42926
    3816 0.0002620545 3765.40171 3806.75081
    3795 0.0002635046 3765.38793 3807.08755
    3819 0.0002618487 3765.37777 3807.44035
    3815 0.0002621232 3765.37135 3807.81019
    3808 0.000262605 3765.36858 3808.19793
    3810 0.0002624672 3765.36937 3808.60452
    3809 0.0002625361 3765.37386 3809.03125
    3812 0.0002623295 3765.38203 3809.47937
    3796 0.0002634352 3765.39379 3809.95021
    3798 0.0002632965 3765.40932 3810.44551
    3839 0.0002604845 3765.42849 3810.96686
    3822 0.0002616431 3765.45133 3811.51629
    3762 0.0002658161 3765.47796 3812.09609
    3800 0.0002631579 3765.50823 3812.70857
    3849 0.0002598077 3765.54216 3813.35656
    3815 0.0002621232 3765.57988 3814.04336
    3850 0.0002597403 3765.62122 3814.77239
    3865 0.0002587322 3765.6663 3815.54796
    3798 0.0002632965 3765.71519 3816.37483
    3813 0.0002622607 3765.76776 3817.25843
    3827 0.0002613013 3765.82411 3818.20523
    3912 0.0002556237 3765.88414 3819.22248
    3815 0.0002621232 3765.94797 3820.31897
    3821 0.0002617116 3766.01547 3821.50454
    3832 0.0002609603 3766.08686 3822.79116
    3805 0.0002628121 3766.16197 3824.19221
    3857 0.0002592689 3766.24077 3825.7235
    3867 0.0002585984 3766.32345 3827.40323
    3793 0.0002636436 3766.40989 3829.25203
    3796 0.0002634352 3766.5001 3831.29278
    3890 0.0002570694 3766.59408 3833.55032
    3814 0.0002621919 3766.6919 3836.04965
    3754 0.0002663825 3766.79351 3838.81357
    3856 0.0002593361 3766.89893 3841.85754
    3879 0.0002577984 3767.00823 3845.18369
    3866 0.0002586653 3767.12127 3848.77172
    3795 0.0002635046 3767.23811 3852.57451
    3847 0.0002599428 3767.35885 3856.51959
    3903 0.0002562132 3767.48336 3860.52542
    3880 0.000257732 3767.61178 3864.53269
    3840 0.0002604167 3767.74404 3868.53348
    3887 0.0002572678 3767.88004 3872.58484
    3877 0.0002579314 3768.02001 3876.79772
    3913 0.0002555584 3768.16386 3881.31582
    3920 0.000255102 3768.31152 3886.29821
    3890 0.0002570694 3768.46307 3891.90723
    3887 0.0002572678 3768.61848 3898.28751
    3933 0.0002542588 3768.77775 3905.53643
    3988 0.0002507523 3768.94096 3913.6646
    3948 0.0002532928 3769.10808 3922.56628
    3927 0.0002546473 3769.27902 3932.0091
    3994 0.0002503756 3769.45387 3941.6751
    3990 0.0002506266 3769.63269 3951.2514
    3933 0.0002542588 3769.81534 3960.55365
    3948 0.0002532928 3770.00197 3969.60564
    4013 0.0002491901 3770.19253 3978.63108
    4002 0.0002498751 3770.38689 3987.97323
    4039 0.000247586 3770.5853 3997.99813
    3917 0.0002552974 3770.78768 4009.01345
    3964 0.0002522704 3770.99385 4021.1822
    4119 0.0002427774 3771.20404 4034.43685
    4120 0.0002427184 3771.41824 4048.424
    4078 0.0002452182 3771.63621 4062.55677
    4100 0.0002439024 3771.85831 4076.16721
    4101 0.000243843 3772.08433 4088.6786
    4201 0.0002380386 3772.31429 4099.65174
    4294 0.0002328831 3772.54825 4108.66735
    4415 0.0002265006 3772.7861 4115.16228
    4289 0.0002331546 3773.02793 4118.40357
    4310 0.0002320186 3773.27383 4117.672
    4290 0.0002331002 3773.5237 4112.54632
    4250 0.0002352941 3773.77747 4103.09302
    4265 0.0002344666 3774.03529 4089.84223
    4221 0.0002369107 3774.29712 4073.59445
    4243 0.0002356823 3774.56292 4055.25537
    4230 0.0002364066 3774.83276 4035.75043
    4188 0.0002387775 3775.10667 4015.98982
    4152 0.0002408478 3775.38437 3996.78895
    4066 0.000245942 3775.66629 3978.78375
    4026 0.0002483855 3775.9522 3962.37541
    3972 0.0002517623 3776.24209 3947.74365
    3908 0.0002558854 3776.53605 3934.89692
    3974 0.0002516356 3776.83397 3923.73492
    4004 0.0002497502 3777.13593 3914.10051
    3937 0.0002540005 3777.44203 3905.81642
    3942 0.0002536783 3777.75213 3898.70645
    3856 0.0002593361 3778.06621 3892.60765
    3894 0.0002568053 3778.38429 3887.37426
    3878 0.0002578649 3778.70658 3882.88026
    3851 0.0002596728 3779.03283 3879.01719
    3914 0.0002554931 3779.36317 3875.69319
    3881 0.0002576656 3779.69762 3872.83076
    3827 0.0002613013 3780.03594 3870.36443
    3865 0.0002587322 3780.37852 3868.23989
    3922 0.000254972 3780.72517 3866.41092
    3836 0.0002606882 3781.07579 3864.8388
    3817 0.0002619859 3781.4306 3863.49116
    3821 0.0002617116 3781.78937 3862.34028
    3827 0.0002613013 3782.15225 3861.36291
    3836 0.0002606882 3782.51926 3860.53925
    3867 0.0002585984 3782.8904 3859.85222
    3854 0.0002594707 3783.26557 3859.28715
    3855 0.0002594034 3783.64479 3858.83144
    3828 0.000261233 3784.02818 3858.47433
    3832 0.0002609603 3784.41565 3858.20613
    3901 0.0002563445 3784.80724 3858.01864
    3779 0.0002646203 3785.20295 3857.90462
    3865 0.0002587322 3785.6026 3857.85745
    3836 0.0002606882 3786.00655 3857.87188
    3812 0.0002623295 3786.4146 3857.94273
    3764 0.0002656748 3786.82667 3858.06553
    3760 0.0002659574 3787.24297 3858.23652
    3792 0.0002637131 3787.66332 3858.45208
    3807 0.000262674 3788.08771 3858.70902
    3827 0.0002613013 3788.51636 3859.0048
    3858 0.0002592017 3788.94917 3859.33683
    3856 0.0002593361 3789.38599 3859.70266
    3863 0.0002588662 3789.82693 3860.10039
    3838 0.0002605524 3790.27205 3860.52829
    3824 0.0002615063 3790.72127 3860.9846
    3865 0.0002587322 3791.17474 3861.46799
    3894 0.0002568053 3791.6323 3861.97691
    3907 0.0002559509 3792.09383 3862.51004
    3886 0.000257334 3792.5597 3863.06666
    3884 0.0002574665 3793.02969 3863.6455
    3875 0.0002580645 3793.50377 3864.24562
    3890 0.0002570694 3793.98201 3864.86624
    3926 0.0002547122 3794.4644 3865.50661
    3816 0.0002620545 3794.95089 3866.16595
    3847 0.0002599428 3795.44161 3866.84377
    3861 0.0002590003 3795.93652 3867.53943
    3892 0.0002569373 3796.43546 3868.25225
    3857 0.0002592689 3796.93858 3868.9819
    3880 0.000257732 3797.44595 3869.72799
    3938 0.000253936 3797.95734 3870.48988
    3889 0.0002571355 3798.47307 3871.26752
    3848 0.0002598753 3798.99288 3872.06033
    3937 0.0002540005 3799.51679 3872.868
    3933 0.0002542588 3800.04484 3873.69028
    3945 0.0002534854 3800.57714 3874.52701
    3932 0.0002543235 3801.11355 3875.37787
    3956 0.0002527806 3801.65414 3876.24265
    3883 0.0002575328 3802.19888 3877.1212
    3884 0.0002574665 3802.74777 3878.01326
    3996 0.0002502503 3803.3009 3878.91883
    3916 0.0002553626 3803.85823 3879.83771
    3963 0.0002523341 3804.41957 3880.76954
    3899 0.000256476 3804.98507 3881.71441
    3963 0.0002523341 3805.55488 3882.67236
    3983 0.000251067 3806.12877 3883.64306
    3957 0.0002527167 3806.70693 3884.62664
    3981 0.0002511932 3807.28921 3885.62285
    3950 0.0002531646 3807.8756 3886.63165
    4005 0.0002496879 3808.46619 3887.65313
    3971 0.0002518257 3809.0609 3888.68711
    3999 0.0002500625 3809.65985 3889.73368
    3954 0.0002529084 3810.263 3890.79283
    3964 0.0002522704 3810.87023 3891.8644
    3944 0.0002535497 3811.48167 3892.94852
    4034 0.0002478929 3812.09725 3894.04513
    3981 0.0002511932 3812.71707 3895.15432
    3941 0.0002537427 3813.34093 3896.27597
    3955 0.0002528445 3813.96906 3897.41026
    3976 0.0002515091 3814.60127 3898.55709
    3989 0.0002506894 3815.23769 3899.71658
    3984 0.000251004 3815.87833 3900.88887
    3971 0.0002518257 3816.52312 3902.07382
    4010 0.0002493766 3817.17202 3903.27151
    4088 0.0002446184 3817.82499 3904.48197
    4037 0.0002477087 3818.48226 3905.70546
    3969 0.0002519526 3819.14361 3906.94189
    4012 0.0002492522 3819.80922 3908.19147
    4047 0.0002470966 3820.47897 3909.45417
    4088 0.0002446184 3821.15282 3910.73004
    3976 0.0002515091 3821.83075 3912.01918
    4015 0.000249066 3822.51301 3913.32191
    4013 0.0002491901 3823.19928 3914.63799
    4040 0.0002475248 3823.88981 3915.96782
    3997 0.0002501876 3824.58438 3917.31131
    3958 0.0002526529 3825.28319 3918.6687
    4039 0.000247586 3825.98609 3920.04006
    3943 0.000253614 3826.69317 3921.42553
    4009 0.0002494388 3827.40435 3922.82521
    3997 0.0002501876 3828.11967 3924.23926
    3964 0.0002522704 3828.83915 3925.66787
    3936 0.000254065 3829.56274 3927.1111
    3982 0.0002511301 3830.29058 3928.56929
    4008 0.000249501 3831.0225 3930.04239
    3998 0.0002501251 3831.75843 3931.53051
    3926 0.0002547122 3832.49858 3933.03405
    3950 0.0002531646 3833.24287 3934.55307
    3951 0.0002531005 3833.9912 3936.08772
    3985 0.000250941 3834.74375 3937.63829
    3953 0.0002529724 3835.50025 3939.2048
    3928 0.0002545825 3836.26113 3940.78777
    4033 0.0002479544 3837.02593 3942.38706
    3962 0.0002523978 3837.79498 3944.00313
    4030 0.000248139 3838.56794 3945.63589
    4051 0.0002468526 3839.34507 3947.28584
    4075 0.0002453988 3840.12646 3948.95332
    3993 0.0002504383 3840.91182 3950.63824
    3930 0.0002544529 3841.70127 3952.34103
    3960 0.0002525253 3842.49489 3954.06196
    3991 0.0002505638 3843.29249 3955.80116
    3992 0.000250501 3844.09421 3957.55903
    3969 0.0002519526 3844.90001 3959.33581
    4012 0.0002492522 3845.70987 3961.13173
    3989 0.0002506894 3846.52388 3962.94729
    4003 0.0002498126 3847.34182 3964.78251
    3990 0.0002506266 3848.16406 3966.63806
    3956 0.0002527806 3848.99016 3968.51386
    4003 0.0002498126 3849.82044 3970.41058
    3949 0.0002532287 3850.65463 3972.32831
    4007 0.0002495633 3851.49296 3974.26757
    4062 0.0002461841 3852.33537 3976.22876
    3977 0.0002514458 3853.18186 3978.21221
    3964 0.0002522704 3854.03222 3980.21816
    3943 0.000253614 3854.8868 3982.24732
    3976 0.0002515091 3855.74529 3984.29986
    4083 0.000244918 3856.60785 3986.37631
    4020 0.0002487562 3857.47446 3988.47712
    4025 0.0002484472 3858.34505 3990.60278
    3964 0.0002522704 3859.21961 3992.75365
    3944 0.0002535497 3860.09823 3994.93036
    4004 0.0002497502 3860.98079 3997.13328
    4031 0.0002480774 3861.86741 3999.36316
    4034 0.0002478929 3862.75804 4001.62038
    4027 0.0002483238 3863.65257 4003.90546
    4038 0.0002476474 3864.55113 4006.21914
    4002 0.0002498751 3865.45372 4008.56206
    3940 0.0002538071 3866.36031 4010.93469
    3970 0.0002518892 3867.27071 4013.33767
    3968 0.0002520161 3868.1852 4015.77185
    4073 0.0002455193 3869.1036 4018.23788
    4016 0.000249004 3870.02588 4020.73625
    4021 0.0002486944 3870.95221 4023.26813
    4022 0.0002486325 3871.88248 4025.83407
    4044 0.0002472799 3872.81657 4028.43482
    4014 0.0002491281 3873.75465 4031.07141
    4014 0.0002491281 3874.69672 4033.74474
    4087 0.0002446782 3875.64255 4036.45546
    4057 0.0002464876 3876.59252 4039.20494
    4066 0.000245942 3877.54631 4041.99397
    4060 0.0002463054 3878.50373 4044.82327
    4023 0.0002485707 3879.46529 4047.69452
    4060 0.0002463054 3880.43079 4050.60865
    4050 0.0002469136 3881.39994 4053.56669
    3997 0.0002501876 3882.37324 4056.57013
    4035 0.0002478315 3883.3502 4059.62007
    4036 0.0002477701 3884.33103 4062.71792
    4051 0.0002468526 3885.31576 4065.86531
    4021 0.0002486944 3886.30442 4069.06357
    4091 0.000244439 3887.29683 4072.31432
    4028 0.0002482622 3888.29298 4075.6191
    4074 0.000245459 3889.29298 4078.97978
    4080 0.000245098 3890.29681 4082.39838
    4080 0.000245098 3891.30451 4085.87668
    4112 0.0002431907 3892.31608 4089.41681
    4075 0.0002453988 3893.33124 4093.02066
    4075 0.0002453988 3894.35028 4096.69097
    4086 0.0002447381 3895.37317 4100.43
    4119 0.0002427774 3896.39957 4104.24008
    4067 0.0002458815 3897.43002 4108.12445
    4065 0.0002460025 3898.46419 4112.08593
    4045 0.0002472188 3899.50194 4116.12728
    4114 0.0002430724 3900.54344 4120.25215
    4098 0.0002440215 3901.58874 4124.46416
    4101 0.000243843 3902.63779 4128.76721
    4109 0.0002433682 3903.69061 4133.16531
    4177 0.0002394063 3904.74699 4137.66281
    4186 0.0002388915 3905.80702 4142.26459
    4157 0.0002405581 3906.87097 4146.97603
    4082 0.000244978 3907.93845 4151.80268
    4121 0.0002426595 3909.00958 4156.75048
    4181 0.0002391772 3910.08437 4161.82619
    4138 0.0002416626 3911.1627 4167.03698
    4152 0.0002408478 3912.24506 4172.39158
    4177 0.0002394063 3913.33063 4177.89763
    4216 0.0002371917 3914.42004 4183.56581
    4171 0.0002397507 3915.51294 4189.40615
    4135 0.000241838 3916.60961 4195.43151
    4142 0.0002414293 3917.70987 4201.65436
    4186 0.0002388915 3918.8135 4208.09014
    4240 0.0002358491 3919.92093 4214.75563
    4133 0.000241955 3921.03176 4221.66985
    4210 0.0002375297 3922.1463 4228.8542
    4208 0.0002376426 3923.26424 4236.33309
    4222 0.0002368546 3924.38576 4244.13441
    4142 0.0002414293 3925.5109 4252.28972
    4210 0.0002375297 3926.63932 4260.83499
    4278 0.0002337541 3927.77153 4269.81157
    4204 0.0002378687 3928.90708 4279.266
    4287 0.0002332634 3930.04619 4289.25136
    4241 0.0002357934 3931.18884 4299.82845
    4219 0.000237023 3932.33481 4311.06367
    4278 0.0002337541 3933.4842 4323.03264
    4352 0.0002297794 3934.63706 4335.81656
    4247 0.0002354603 3935.79361 4349.50248
    4260 0.0002347418 3936.95329 4364.17557
    4329 0.0002310002 3938.11643 4379.91861
    4370 0.000228833 3939.28296 4396.793
    4387 0.0002279462 3940.4529 4414.82961
    4411 0.000226706 3941.62635 4434.00162
    4356 0.0002295684 3942.80295 4454.20865
    4372 0.0002287283 3943.98301 4475.2606
    4440 0.0002252252 3945.16646 4496.88473
    4406 0.0002269632 3946.35337 4518.77158
    4402 0.0002271695 3947.54319 4540.64818
    4526 0.0002209456 3948.73659 4562.37516
    4536 0.0002204586 3949.93313 4584.00243
    4574 0.000218627 3951.13307 4605.77403
    4604 0.0002172024 3952.33641 4628.06157
    4660 0.0002145923 3953.54283 4651.28508
    4734 0.0002112379 3954.75264 4675.84278
    4840 0.0002066116 3955.96555 4702.07255
    4847 0.0002063132 3957.18172 4730.20659
    4900 0.0002040816 3958.40104 4760.30838
    5049 0.000198059 3959.62363 4792.1526
    5175 0.0001932367 3960.84955 4825.12572
    5133 0.0001948178 3962.07838 4858.15205
    5222 0.0001914975 3963.31047 4889.76529
    5221 0.0001915342 3964.54565 4918.31493
    5235 0.000191022 3965.78409 4942.31455
    5135 0.000194742 3967.02575 4960.78806
    5016 0.000199362 3968.27018 4973.45501
    5073 0.000197122 3969.51794 4980.65877
    5046 0.0001981768 3970.76879 4983.12764
    4977 0.0002009243 3972.02272 4981.72196
    4959 0.0002016536 3973.27961 4977.33111
    4881 0.000204876 3974.53946 4970.8826
    4804 0.0002081599 3975.80233 4963.38558
    4782 0.0002091175 3977.06847 4955.90278
    4724 0.000211685 3978.3375 4949.44924
    4737 0.0002111041 3979.6095 4944.88966
    4713 0.0002121791 3980.88433 4942.86616
    4725 0.0002116402 3982.16231 4943.78749
    4768 0.0002097315 3983.4433 4947.87334
    4797 0.0002084636 3984.72701 4955.19612
    4770 0.0002096436 3986.01356 4965.74361
    4776 0.0002093802 3987.30312 4979.4572
    4921 0.0002032107 3988.5957 4996.26526
    4878 0.0002050021 3989.89118 5016.09985
    4906 0.000203832 3991.18931 5038.91536
    5011 0.000199561 3992.4904 5064.6898
    4983 0.0002006823 3993.79432 5093.43831
    5041 0.0001983733 3995.10095 5125.2018
    5069 0.0001972776 3996.41054 5160.06668
    5108 0.0001957713 3997.7229 5198.15502
    5134 0.0001947799 3999.03797 5239.63229
    5164 0.0001936483 4000.35569 5284.70108
    5204 0.0001921599 4001.67618 5333.62998
    5269 0.0001897893 4002.99944 5386.73827
    5425 0.0001843318 4004.32548 5444.41291
    5466 0.0001829491 4005.65422 5507.12812
    5567 0.00017963 4006.98555 5575.45611
    5680 0.0001760563 4008.3194 5650.10321
    5773 0.0001732202 4009.65609 5731.93627
    5786 0.000172831 4010.99548 5822.04503
    5928 0.000168691 4012.33722 5921.76979
    6005 0.0001665279 4013.68172 6032.80439
    6145 0.0001627339 4015.02874 6157.18365
    6191 0.0001615248 4016.37842 6297.33606
    6480 0.000154321 4017.73067 6455.89571
    6589 0.0001517681 4019.08527 6635.54175
    6806 0.0001469292 4020.44257 6838.4456
    7049 0.0001418641 4021.80228 7065.85605
    7143 0.0001399972 4023.16438 7317.47094
    7317 0.000136668 4024.52906 7591.06328
    7709 0.0001297185 4025.89621 7882.47393
    7945 0.0001258653 4027.26575 8185.91344
    8255 0.0001211387 4028.63764 8494.94319
    8498 0.0001176747 4030.01198 8803.84111
    9035 0.0001106807 4031.38866 9109.38181
    9480 0.0001054852 4032.76786 9412.26088
    9749 0.0001025746 4034.14933 9717.72121
    10290 0.0000971817 4035.53308 10034.84803
    10677 0.0000936593 4036.91905 10374.92882
    11276 0.0000886839 4038.30747 10749.07238
    11947 0.000083703 4039.69816 11165.88983
    12290 0.000081367 4041.09101 11629.10413
    12858 0.0000777726 4042.48601 12135.68321
    13508 0.0000740302 4043.88322 12674.12773
    14047 0.0000711896 4045.28301 13224.18474
    14643 0.000068292 4046.68482 13757.82038
    14761 0.0000677461 4048.08861 14242.45634
    14856 0.0000673129 4049.49473 14646.27535
    15020 0.0000665779 4050.90299 14944.13606
    15085 0.000066291 4052.31323 15121.9748
    15074 0.0000663394 4053.72561 15177.90369
    14725 0.0000679117 4055.14008 15119.40718
    14584 0.0000685683 4056.55645 14959.42793
    14380 0.000069541 4057.97504 14712.78529
    14048 0.0000711845 4059.39577 14395.50368
    13580 0.0000736377 4060.81828 14025.00975
    13369 0.0000747999 4062.24294 13620.88065
    12919 0.0000774054 4063.66932 13203.86242
    12452 0.0000803084 4065.09796 12794.19807
    11969 0.0000835492 4066.52827 12409.45948
    11717 0.0000853461 4067.96066 12063.44616
    11501 0.000086949 4069.39477 11765.62741
    11495 0.0000869943 4070.83102 11521.72829
    11247 0.0000889126 4072.26869 11334.5859
    11032 0.0000906454 4073.70832 11204.99083
    11085 0.000090212 4075.15003 11132.64209
    11158 0.0000896218 4076.59352 11116.68975
    11303 0.0000884721 4078.03842 11156.38568
    11581 0.0000863483 4079.48534 11251.30777
    11609 0.0000861401 4080.93391 11401.75499
    11576 0.0000863856 4082.38433 11608.69289
    11966 0.0000835701 4083.83621 11873.84649
    12177 0.000082122 4085.28981 12199.36284
    12592 0.0000794155 4086.74506 12587.59488
    13079 0.0000764584 4088.20197 13040.61339
    13274 0.0000753352 4089.66059 13559.42054
    13869 0.0000721033 4091.12068 14143.4751
    14286 0.0000699986 4092.58236 14789.57581
    14738 0.0000678518 4094.04576 15491.58118
    15576 0.0000642013 4095.51044 16239.96581
    16279 0.0000614288 4096.97671 17023.18955
    16975 0.0000589102 4098.44444 17829.35144
    18031 0.00005546 4099.91365 18649.68436
    18973 0.0000527065 4101.38438 19480.87369
    19916 0.0000502109 4102.85652 20326.81742
    20815 0.0000480423 4104.32989 21196.93965
    22280 0.0000448833 4105.80484 22103.2856
    23625 0.000042328 4107.28107 23055.65572
    24593 0.000040662 4108.75859 24057.71503
    25970 0.000038506 4110.23745 25103.33415
    27532 0.0000363214 4111.71771 26174.07523
    28476 0.0000351173 4113.19907 27237.17705
    29501 0.0000338972 4114.6819 28244.69692
    30394 0.0000329012 4116.16576 29136.7665
    31362 0.0000318857 4117.65079 29848.38032
    31527 0.0000317188 4119.13721 30321.28761
    31227 0.0000320236 4120.6248 30515.39947
    31112 0.0000321419 4122.11341 30416.21792
    30343 0.0000329565 4123.60319 30033.92472
    29142 0.0000343147 4125.09406 29395.63844
    28161 0.0000355101 4126.58603 28535.94461
    27069 0.0000369426 4128.07891 27490.0779
    25746 0.000038841 4129.57289 26293.10143
    24402 0.0000409802 4131.06808 24981.28475
    23009 0.0000434613 4132.56412 23594.37375
    21551 0.0000464016 4134.06114 22174.07606
    20095 0.0000497636 4135.559 20761.0418
    18772 0.0000532708 4137.05796 19390.52146
    17573 0.0000569055 4138.55777 18089.4232
    16677 0.0000599628 4140.05843 16875.81869
    15520 0.000064433 4141.55963 15758.98413
    14618 0.0000684088 4143.06198 14741.76832
    13736 0.0000728014 4144.56524 13821.86753
    12862 0.0000777484 4146.06923 12994.142
    12239 0.000081706 4147.57382 12251.46452
    11689 0.0000855505 4149.0792 11586.1825
    10952 0.0000913075 4150.58542 10990.33061
    10557 0.0000947239 4152.09225 10456.42131
    10222 0.0000978282 4153.59974 9977.32279
    9902 0.0001009897 4155.10795 9546.67623
    9416 0.0001062022 4156.61677 9158.66648
    9011 0.0001109755 4158.12612 8808.20741
    8764 0.0001141031 4159.63607 8490.82313
    8584 0.0001164958 4161.14651 8202.63666
    8367 0.0001195172 4162.65748 7940.32379
    8052 0.0001241927 4164.16929 7701.02449
    7989 0.0001251721 4165.68128 7482.3677
    7551 0.0001324328 4167.19369 7282.27704
    7422 0.0001347346 4168.70663 7099.00633
    7239 0.0001381406 4170.21998 6930.94929
    7114 0.0001405679 4171.73388 6776.69002
    6828 0.0001464558 4173.24782 6634.8885
    6764 0.0001478415 4174.76206 6504.39291
    6593 0.000151676 4176.27695 6384.20512
    6444 0.0001551831 4177.79219 6273.60536
    6420 0.0001557632 4179.30743 6172.12201
    6245 0.0001601281 4180.82271 6079.61024
    6205 0.0001611604 4182.3387 5996.18345
    6050 0.0001652893 4183.85475 5922.19562
    6105 0.0001638002 4185.37071 5858.11771
    5942 0.0001682935 4186.88709 5804.37943
    5925 0.0001687764 4188.40358 5761.18626
    5820 0.0001718213 4189.92011 5728.36172
    5823 0.0001717328 4191.43662 5705.35169
    5771 0.0001732802 4192.95331 5691.28505
    5686 0.0001758706 4194.46985 5685.22124
    5703 0.0001753463 4195.98668 5686.29745
    5664 0.0001765537 4197.50325 5693.83153
    5696 0.0001755618 4199.01992 5707.25046
    5616 0.0001780627 4200.53627 5725.93942
    5518 0.0001812251 4202.05266 5749.07276
    5560 0.0001798561 4203.5691 5775.48844
    5478 0.0001825484 4205.08515 5803.65751
    5505 0.000181653 4206.60111 5831.69704
    5419 0.0001845359 4208.11676 5857.46788
    5383 0.00018577 4209.6325 5878.70576
    5341 0.0001872309 4211.1478 5893.26981
    5354 0.0001867762 4212.66278 5899.40175
    5369 0.0001862544 4214.17761 5896.00407
    5346 0.0001870557 4215.69186 5882.74641
    5424 0.0001843658 4217.20604 5860.02632
    5399 0.0001852195 4218.71959 5828.72338
    5314 0.0001881822 4220.23286 5789.94867
    5252 0.0001904037 4221.74581 5744.83057
    5317 0.000188076 4223.25825 5694.4814
    5265 0.0001899335 4224.77012 5640.00637
    5170 0.0001934236 4226.28154 5582.59255
    5161 0.0001937609 4227.7925 5523.47969
    5203 0.0001921968 4229.30296 5463.92628
    5186 0.0001928268 4230.81265 5405.06787
    5169 0.000193461 4232.32159 5347.85596
    5241 0.0001908033 4233.83032 5292.97135
    5181 0.0001930129 4235.33811 5240.84572
    5187 0.0001927897 4236.84545 5191.66913
    5179 0.0001930875 4238.35197 5145.45977
    5157 0.0001939112 4239.85754 5102.09822
    5203 0.0001921968 4241.36273 5061.39241
    5123 0.0001951981 4242.86697 5023.10575
    5099 0.0001961169 4244.37027 4986.99753
    5049 0.000198059 4245.87293 4952.84816
    5102 0.0001960016 4247.37458 4920.47518
    5051 0.0001979806 4248.8756 4889.76442
    5073 0.000197122 4250.37537 4860.66674
    5009 0.0001996406 4251.87431 4833.22465
    4955 0.0002018163 4253.37238 4807.54746
    4962 0.0002015316 4254.8695 4783.81738
    4972 0.0002011263 4256.36536 4762.23861
    4914 0.0002035002 4257.86029 4743.02131
    4903 0.0002039568 4259.35438 4726.34283
    4937 0.0002025522 4260.84717 4712.34868
    4998 0.00020008 4262.33889 4701.17545
    4973 0.0002010859 4263.82917 4693.00893
    4913 0.0002035416 4265.31857 4688.09099
    4875 0.0002051282 4266.80677 4686.97141
    4848 0.0002062706 4268.29378 4690.21099
    4920 0.000203252 4269.7793 4698.6407
    4905 0.0002038736 4271.26375 4713.08783
    4916 0.0002034174 4272.74694 4734.29572
    4839 0.0002066543 4274.22869 4762.7205
    4848 0.0002062706 4275.70901 4798.27469
    4835 0.0002068252 4277.18801 4840.17656
    4825 0.0002072539 4278.6657 4886.86098
    4857 0.0002058884 4280.14182 4936.10976
    4886 0.0002046664 4281.61638 4985.30576
    4847 0.0002063132 4283.08951 5031.82445
    4880 0.000204918 4284.56144 5073.39429
    4869 0.000205381 4286.03162 5108.37155
    4873 0.0002052124 4287.50018 5135.80291
    4800 0.0002083333 4288.967 5155.34945
    4785 0.0002089864 4290.43244 5167.07508
    4836 0.0002067825 4291.89613 5171.26037
    4872 0.0002052545 4293.35825 5168.29846
    4807 0.00020803 4294.81851 5158.67
    4880 0.000204918 4296.27696 5143.02141
    4774 0.000209468 4297.73391 5122.1951
    4822 0.0002073828 4299.18898 5097.23272
    4756 0.0002102607 4300.64225 5069.31591
    4753 0.0002103934 4302.09359 5039.63213
    4776 0.0002093802 4303.54312 5009.28766
    4814 0.0002077275 4304.99083 4979.20031
    4781 0.0002091613 4306.43656 4950.08478
    4841 0.0002065689 4307.88029 4922.43181
    4789 0.0002088119 4309.32226 4896.55065
    4789 0.0002088119 4310.76213 4872.59078
    4861 0.000205719 4312.19981 4850.59754
    4853 0.0002060581 4313.63557 4830.52955
    4919 0.0002032934 4315.06932 4812.30334
    4920 0.000203252 4316.50096 4795.79926
    4864 0.0002055921 4317.93042 4780.88798
    4918 0.0002033347 4319.35758 4767.43549
    4945 0.0002022245 4320.78256 4755.30834
    4994 0.0002002403 4322.2056 4744.38381
    4974 0.0002010454 4323.62622 4734.5432
    5063 0.0001975114 4325.04466 4725.68183
    4929 0.0002028809 4326.46067 4717.70128
    4808 0.0002079867 4327.87463 4710.51648
    4783 0.0002090738 4329.28615 4704.04822
    4897 0.0002042067 4330.69501 4698.22825
    4869 0.000205381 4332.10181 4692.99545
    4875 0.0002051282 4333.50606 4688.2957
    4961 0.0002015723 4334.90788 4684.08109
    4899 0.0002041233 4336.30716 4680.31026
    4910 0.000203666 4337.704 4676.94588
    4866 0.0002055076 4339.09842 4673.95648
    4779 0.0002092488 4340.49004 4671.31294
    4807 0.00020803 4341.87924 4668.99129
    4847 0.0002063132 4343.26588 4666.97014
    4854 0.0002060157 4344.64986 4665.23036
    4799 0.0002083767 4346.03103 4663.75626
    4821 0.0002074258 4347.40953 4662.53379
    4794 0.0002085941 4348.78548 4661.55161
    4751 0.000210482 4350.15839 4660.79906
    4790 0.0002087683 4351.52887 4660.26879
    4900 0.0002040816 4352.89643 4659.95328
    4870 0.0002053388 4354.26107 4659.84757
    4773 0.0002095118 4355.62291 4659.94793
    4793 0.0002086376 4356.98208 4660.25187
    4846 0.0002063558 4358.33808 4660.75749
    4866 0.0002055076 4359.69116 4661.4651
    4816 0.0002076412 4361.04144 4662.37598
    4805 0.0002081165 4362.38856 4663.49193
    4889 0.0002045408 4363.733 4664.81681
    4789 0.0002088119 4365.07403 4666.35436
    4909 0.0002037075 4366.41213 4668.11095
    4797 0.0002084636 4367.74719 4670.09254
    4847 0.0002063132 4369.07909 4672.30675
    4909 0.0002037075 4370.40806 4674.7616
    4781 0.0002091613 4371.7335 4677.46515
    4795 0.0002085506 4373.05589 4680.42603
    4863 0.0002056344 4374.37511 4683.65271
    4807 0.00020803 4375.69129 4687.15245
    4841 0.0002065689 4377.00381 4690.93137
    4826 0.0002072109 4378.31316 4694.99616
    4818 0.000207555 4379.61921 4699.35191
    4770 0.0002096436 4380.92198 4704.00592
    4787 0.0002088991 4382.22145 4708.96785
    4856 0.0002059308 4383.51739 4714.25382
    4806 0.0002080732 4384.80991 4719.88717
    4835 0.0002068252 4386.09877 4725.90187
    4819 0.0002075119 4387.38447 4732.34168
    4839 0.0002066543 4388.66662 4739.2609
    4849 0.0002062281 4389.94499 4746.72113
    4793 0.0002086376 4391.22019 4754.79425
    4838 0.000206697 4392.4916 4763.55677
    4819 0.0002075119 4393.75936 4773.09419
    4950 0.0002020202 4395.02333 4783.50157
    4938 0.0002025111 4396.284 4794.87944
    4960 0.0002016129 4397.54077 4807.33958
    5009 0.0001996406 4398.79387 4821.00169
    4910 0.000203666 4400.04307 4835.98962
    4914 0.0002035002 4401.28873 4852.43289
    4946 0.0002021836 4402.53073 4870.4525
    5007 0.0001997204 4403.76881 4890.16602
    4903 0.0002039568 4405.00274 4911.66829
    4941 0.0002023882 4406.23301 4935.02646
    5000 0.0002 4407.45974 4960.24722
    5028 0.0001988862 4408.68207 4987.26988
    4970 0.0002012072 4409.90061 5015.92578
    4995 0.0002002002 4411.11524 5045.91606
    4964 0.0002014504 4412.32584 5076.76591
    4988 0.0002004812 4413.53241 5107.82761
    4908 0.000203749 4414.73494 5138.26502
    4936 0.0002025932 4415.93345 5167.10044
    4983 0.0002006823 4417.12767 5193.27342
    4965 0.0002014099 4418.31823 5215.76858
    4983 0.0002006823 4419.50414 5233.72907
    4967 0.0002013288 4420.68614 5246.56478
    4957 0.0002017349 4421.86398 5254.01702
    4924 0.0002030869 4423.03754 5256.14884
    4960 0.0002016129 4424.20695 5253.27264
    4936 0.0002025932 4425.37183 5245.84617
    5000 0.0002 4426.53255 5234.38836
    4903 0.0002039568 4427.68912 5219.43161
    4966 0.0002013693 4428.84104 5201.49517
    5017 0.0001993223 4429.9888 5181.11482
    5029 0.0001988467 4431.13203 5158.85778
    5013 0.0001994813 4432.27111 5135.33698
    4971 0.0002011668 4433.40566 5111.1694
    4936 0.0002025932 4434.53544 5086.95683
    4921 0.0002032107 4435.66105 5063.23389
    4892 0.0002044154 4436.78239 5040.44946
    4892 0.0002044154 4437.89871 5018.93689
    4965 0.0002014099 4439.01062 4998.92476
    4951 0.0002019794 4440.11801 4980.54918
    4896 0.0002042484 4441.22074 4963.86141
    4986 0.0002005616 4442.31895 4948.85926
    4939 0.0002024701 4443.41226 4935.49201
    4949 0.000202061 4444.50104 4923.68687
    4963 0.000201491 4445.5853 4913.35062
    4912 0.0002035831 4446.66478 4904.38612
    4969 0.0002012477 4447.73924 4896.69128
    4900 0.0002040816 4448.80917 4890.17016
    4904 0.0002039152 4449.87408 4884.7289
    4961 0.0002015723 4450.93446 4880.28352
    5030 0.0001988072 4451.9897 4876.75374
    4951 0.0002019794 4453.04004 4874.06951
    4992 0.0002003205 4454.0856 4872.16727
    5080 0.0001968504 4455.12651 4870.99158
    5006 0.0001997603 4456.16228 4870.49183
    4987 0.0002005214 4457.19315 4870.62538
    5102 0.0001960016 4458.21899 4871.35486
    5068 0.0001973165 4459.23982 4872.64812
    5113 0.0001955799 4460.25574 4874.47862
    5157 0.0001939112 4461.26664 4876.82377
    5169 0.000193461 4462.27203 4879.66483
    5107 0.0001958097 4463.27252 4882.9875
    5080 0.0001968504 4464.26823 4886.78194
    4991 0.0002003606 4465.25855 4891.03959
    5069 0.0001972776 4466.24373 4895.75595
    5024 0.0001990446 4467.22339 4900.92964
    5137 0.0001946661 4468.19864 4906.56326
    5116 0.0001954652 4469.16813 4912.65899
    5146 0.0001943257 4470.13222 4919.22488
    5078 0.0001969279 4471.0913 4926.27008
    5062 0.0001975504 4472.04522 4933.80672
    5145 0.0001943635 4472.99351 4941.84892
    5073 0.000197122 4473.93677 4950.41551
    5051 0.0001979806 4474.87427 4959.52559
    5052 0.0001979414 4475.80638 4969.20321
    5044 0.0001982554 4476.73347 4979.47508
    4931 0.0002027986 4477.65527 4990.37198
    5106 0.000195848 4478.57108 5001.92533
    5136 0.000194704 4479.48161 5014.17458
    5011 0.000199561 4480.38663 5027.16126
    4976 0.0002009646 4481.28661 5040.93295
    5028 0.0001988862 4482.18035 5055.53729
    4984 0.0002006421 4483.06894 5071.03535
    5012 0.0001995211 4483.952 5087.48948
    4979 0.0002008435 4484.82931 5104.9702
    5094 0.0001963094 4485.70085 5123.55204
    5144 0.0001944012 4486.56711 5143.32434
    5169 0.000193461 4487.42737 5164.38129
    5077 0.0001969667 4488.28235 5186.82762
    5230 0.0001912046 4489.13133 5210.78202
    5191 0.0001926411 4489.9749 5236.37134
    5166 0.0001935734 4490.81235 5263.74032
    5223 0.0001914608 4491.64439 5293.04652
    5151 0.0001941371 4492.47043 5324.4687
    5179 0.0001930875 4493.29057 5358.19806
    5197 0.0001924187 4494.1052 5394.45111
    5254 0.0001903312 4494.91382 5433.46789
    5252 0.0001904037 4495.71691 5475.5109
    5342 0.0001871958 4496.51362 5520.86309
    5242 0.0001907669 4497.30457 5569.84664
    5308 0.0001883949 4498.08975 5622.80647
    5392 0.0001854599 4498.86892 5680.11346
    5472 0.0001827485 4499.64208 5742.17758
    5519 0.0001811922 4500.40934 5809.42171
    5540 0.0001805054 4501.17096 5882.30524
    5498 0.0001818843 4501.92607 5961.29057
    5598 0.0001786352 4502.6753 6046.86327
    5696 0.0001755618 4503.41827 6139.48049
    5672 0.0001763047 4504.15534 6239.59122
    5904 0.0001693767 4504.88652 6347.5789
    6095 0.0001640689 4505.61157 6463.7709
    6237 0.0001603335 4506.33023 6588.35234
    6334 0.0001578781 4507.043 6721.39055
    6512 0.0001535627 4507.74963 6862.78158
    6651 0.0001503533 4508.44988 7012.23015
    6918 0.0001445504 4509.14399 7169.19072
    7237 0.0001381788 4509.83184 7332.97274
    7353 0.0001359989 4510.51367 7502.62818
    7672 0.0001303441 4511.18912 7677.01299
    8136 0.0001229105 4511.85843 7854.62566
    8409 0.0001189202 4512.52136 8033.6653
    8719 0.0001146921 4513.1779 8211.71993
    9033 0.0001107052 4513.82842 8385.63192
    9346 0.0001069976 4514.47219 8551.28111
    9453 0.0001057865 4515.10982 8703.41145
    9649 0.0001036377 4515.74131 8835.7944
    9614 0.000104015 4516.36604 8941.57622
    9604 0.0001041233 4516.98439 9013.93049
    9450 0.0001058201 4517.59672 9047.00518
    9381 0.0001065984 4518.20229 9036.98947
    9183 0.0001088969 4518.8016 8982.83438
    8925 0.0001120448 4519.39428 8886.71062
    8806 0.0001135589 4519.98057 8753.7699
    8704 0.0001148897 4520.56034 8591.29436
    8375 0.000119403 4521.13361 8407.54805
    8077 0.0001238083 4521.70037 8210.72174
    7858 0.0001272588 4522.26037 8008.12176
    7704 0.0001298027 4522.81411 7805.67436
    7596 0.0001316482 4523.36121 7608.07466
    7326 0.0001365001 4523.90179 7419.12039
    7100 0.0001408451 4524.43562 7242.08919
    6743 0.0001483019 4524.96282 7080.10732
    6625 0.0001509434 4525.48338 6936.14436
    6596 0.000151607 4525.99755 6812.89602
    6545 0.0001527884 4526.50484 6712.5583
    6485 0.000154202 4527.00549 6636.59734
    6427 0.0001555936 4527.49939 6585.55005
    6425 0.000155642 4527.98677 6559.10612
    6438 0.0001553277 4528.46739 6556.13904
    6415 0.0001558846 4528.941 6575.05399
    6480 0.000154321 4529.4081 6613.88942
    6487 0.0001541545 4529.8682 6670.78625
    6699 0.000149276 4530.32166 6744.01846
    6640 0.0001506024 4530.76836 6832.20619
    6828 0.0001464558 4531.20817 6934.27445
    6876 0.0001454334 4531.64135 7049.51999
    6993 0.0001430001 4532.06776 7177.49619
    7029 0.0001422677 4532.48705 7317.93547
    7234 0.0001382361 4532.89945 7470.57908
    7488 0.000133547 4533.30545 7635.14484
    7685 0.0001301236 4533.7042 7811.15454
    7881 0.0001268875 4534.09607 7997.85432
    8017 0.0001247349 4534.48105 8194.09348
    8148 0.0001227295 4534.85915 8398.28848
    8526 0.0001172883 4535.23011 8608.45321
    8653 0.0001155669 4535.59432 8822.19819
    9001 0.0001110988 4535.95163 9036.78696
    9280 0.0001077586 4536.30206 9249.24857
    9355 0.0001068947 4536.64511 9456.44302
    9584 0.0001043406 4536.98151 9655.05457
    9943 0.0001005733 4537.31079 9841.50113
    10395 0.0000962001 4537.63305 10012.05583
    10593 0.000094402 4537.94843 10162.84331
    10660 0.0000938086 4538.25643 10290.11133
    10825 0.0000923788 4538.55778 10390.66064
    11000 0.0000909091 4538.85188 10462.3342
    11018 0.0000907606 4539.13872 10504.41875
    11160 0.0000896057 4539.41879 10517.76566
    11213 0.0000891822 4539.69161 10504.70736
    11139 0.0000897747 4539.95729 10468.71571
    11103 0.0000900657 4540.21583 10413.85324
    11086 0.0000902039 4540.46773 10344.28262
    10994 0.0000909587 4540.71201 10263.95455
    10985 0.0000910332 4540.94926 10176.59111
    10883 0.0000918864 4541.17902 10085.59327
    10694 0.0000935104 4541.40225 9994.19464
    10678 0.0000936505 4541.61798 9905.4264
    10433 0.0000958497 4541.82644 9822.19905
    10268 0.0000973899 4542.02789 9746.96779
    10165 0.0000983768 4542.22196 9681.58322
    9907 0.0001009387 4542.40914 9626.98131
    9702 0.0001030715 4542.58893 9583.04659
    9466 0.0001056412 4542.76121 9548.52844
    9369 0.000106735 4542.92648 9521.0264
    9264 0.0001079447 4543.08449 9497.25753
    9256 0.000108038 4543.2356 9473.26137
    9160 0.0001091703 4543.37883 9445.01786
    9150 0.0001092896 4543.5153 9408.81145
    9079 0.0001101443 4543.64438 9361.74426
    8833 0.0001132118 4543.76607 9301.94664
    8945 0.0001117943 4543.88025 9228.74989
    8773 0.0001139861 4543.98729 9142.45739
    8731 0.0001145344 4544.08707 9044.08069
    8676 0.0001152605 4544.17971 8934.99176
    8624 0.0001159555 4544.26471 8816.66156
    8483 0.0001178828 4544.3427 8690.51196
    8611 0.0001161305 4544.41293 8557.91785
    8468 0.0001180916 4544.47662 8420.36403
    8422 0.0001187366 4544.53195 8279.45561
    8284 0.0001207146 4544.58038 8137.02237
    8263 0.0001210214 4544.62155 7995.07843
    8239 0.000121374 4544.65532 7855.70752
    8086 0.0001236705 4544.68171 7720.97661
    8024 0.0001246261 4544.7007 7592.71059
    7913 0.0001263743 4544.71206 7472.44061
    7892 0.0001267106 4544.7164 7361.34169
    7967 0.0001255178 4544.71322 7260.25968
    7957 0.0001256755 4544.70253 7169.6544
    7736 0.0001292658 4544.6847 7089.67016
    7676 0.0001302762 4544.6591 7020.17897
    7562 0.0001322401 4544.62624 6960.83763
    7565 0.0001321877 4544.58586 6911.05277
    7488 0.000133547 4544.53821 6870.04178
    7398 0.0001351717 4544.48304 6836.83358
    7352 0.0001360174 4544.42061 6810.33839
    7318 0.0001366494 4544.35041 6789.32313
    7237 0.0001381788 4544.27295 6772.51239
    7182 0.000139237 4544.18808 6758.65288
    7028 0.000142288 4544.09583 6746.60725
    6933 0.0001442377 4543.99557 6735.44989
    6881 0.0001453277 4543.88852 6724.48726
    6811 0.0001468213 4543.77383 6713.29859
    6814 0.0001467567 4543.65151 6701.69269
    6650 0.0001503759 4543.52179 6689.64569
    6550 0.0001526718 4543.38442 6677.18356
    6459 0.0001548227 4543.23991 6664.32294
    6488 0.0001541307 4543.08775 6651.00956
    6370 0.0001569859 4542.9282 6637.11113
    6337 0.0001578034 4542.76113 6622.4138
    6223 0.0001606942 4542.58641 6606.65092
    6135 0.0001629992 4542.4043 6589.55956
    6049 0.0001653166 4542.21491 6570.8746
    5924 0.0001688049 4542.01775 6550.34314
    5928 0.000168691 4541.81308 6527.72709
    5925 0.0001687764 4541.601 6502.83597
    5907 0.0001692907 4541.38152 6475.52041
    5854 0.0001708234 4541.1544 6445.72085
    5832 0.0001714678 4540.91988 6413.48984
    5664 0.0001765537 4540.67772 6379.01054
    5617 0.000178031 4540.42803 6342.5758
    5605 0.0001784121 4540.17094 6304.5726
    5593 0.0001787949 4539.90633 6265.42902
    5616 0.0001780627 4539.63407 6225.59
    5549 0.0001802127 4539.35453 6185.46731
    5595 0.000178731 4539.06746 6145.45082
    5518 0.0001812251 4538.77275 6105.90903
    5520 0.0001811594 4538.47051 6067.21668
    5535 0.0001806685 4538.16099 6029.75108
    5433 0.0001840604 4537.84383 5993.90957
    5455 0.0001833181 4537.51901 5960.09977
    5445 0.0001836547 4537.18691 5928.73381
    5420 0.0001845018 4536.84729 5900.19103
    5294 0.0001888931 4536.49989 5874.80503
    5445 0.0001836547 4536.14521 5852.86366
    5434 0.0001840265 4535.78301 5834.59595
    5475 0.0001826484 4535.41327 5820.17563
    5520 0.0001811594 4535.03613 5809.71302
    5441 0.0001837897 4534.65158 5803.27642
    5449 0.0001835199 4534.25914 5800.8864
    5431 0.0001841282 4533.85953 5802.52948
    5408 0.0001849112 4533.45227 5808.12913
    5454 0.0001833517 4533.03748 5817.56264
    5451 0.0001834526 4532.61541 5830.63984
    5372 0.0001861504 4532.1858 5847.09559
    5529 0.0001808645 4531.74854 5866.55168
    5382 0.0001858045 4531.30375 5888.52406
    5452 0.0001834189 4530.85168 5912.40505
    5477 0.0001825817 4530.39195 5937.45995
    5604 0.000178444 4529.92493 5962.8533
    5656 0.0001768034 4529.45025 5987.66375
    5597 0.0001786671 4528.96829 6010.97019
    5710 0.0001751313 4528.47879 6031.91008
    5725 0.0001746725 4527.98189 6049.7599
    5841 0.0001712036 4527.47745 6063.98803
    5894 0.0001696641 4526.96572 6074.30921
    5787 0.0001728011 4526.44621 6080.66828
    5904 0.0001693767 4525.91941 6083.20792
    5863 0.0001705611 4525.38519 6082.20549
    5949 0.0001680955 4524.84357 6077.98471
    6014 0.0001662787 4524.29429 6070.87533
    5963 0.0001677008 4523.73795 6061.16586
    6036 0.0001656726 4523.17409 6049.10964
    6037 0.0001656452 4522.60244 6034.91673
    5863 0.0001705611 4522.02374 6018.80513
    5898 0.000169549 4521.43751 6001.0184
    5901 0.0001694628 4520.84386 5981.84101
    5913 0.0001691189 4520.24291 5961.62358
    5930 0.0001686341 4519.63443 5940.75069
    5978 0.00016728 4519.01866 5919.64035
    5982 0.0001671682 4518.39559 5898.71625
    5918 0.000168976 4517.76486 5878.40191
    5813 0.0001720282 4517.1272 5859.07569
    5815 0.000171969 4516.48175 5841.06809
    5911 0.0001691761 4515.82938 5824.65711
    5899 0.0001695203 4515.16922 5810.06538
    5914 0.0001690903 4514.50189 5797.47628
    5771 0.0001732802 4513.82726 5787.03291
    5800 0.0001724138 4513.14521 5778.86787
    5791 0.0001726817 4512.45586 5773.10841
    5720 0.0001748252 4511.75922 5769.89125
    5840 0.0001712329 4511.05528 5769.3588
    5865 0.000170503 4510.34404 5771.66294
    5893 0.0001696929 4509.62538 5776.95719
    5886 0.0001698947 4508.89966 5785.40679
    5896 0.0001696065 4508.16652 5797.16843
    5831 0.0001714972 4507.42609 5812.39717
    5933 0.0001685488 4506.67847 5831.23775
    5946 0.0001681803 4505.92331 5853.8395
    6018 0.0001661682 4505.16147 5880.33954
    5890 0.0001697793 4504.39195 5910.86141
    6038 0.0001656178 4503.61562 5945.5271
    6044 0.0001654533 4502.83162 5984.42578
    6035 0.0001657001 4502.04045 6027.62741
    6256 0.0001598465 4501.24234 6075.15053
    6315 0.0001583531 4500.43692 6126.9652
    6347 0.0001575548 4499.6242 6182.9476
    6354 0.0001573812 4498.8043 6242.88367
    6440 0.0001552795 4497.97735 6306.42775
    6573 0.0001521375 4497.14345 6373.1093
    6570 0.000152207 4496.30201 6442.29416
    6748 0.0001481921 4495.45351 6513.22817
    6758 0.0001479728 4494.59794 6585.0495
    6806 0.0001469292 4493.73544 6656.842
    6895 0.0001450326 4492.86563 6727.71939
    6944 0.0001440092 4491.98864 6796.92954
    7067 0.0001415028 4491.10471 6863.9268
    7149 0.0001398797 4490.21384 6928.44474
    7257 0.000137798 4489.31566 6990.55435
    7271 0.0001375327 4488.41055 7050.6466
    7428 0.0001346257 4487.49824 7109.37606
    7513 0.0001331026 4486.57912 7167.58452
    7510 0.0001331558 4485.65306 7226.24769
    7576 0.0001319958 4484.71969 7286.40876
    7631 0.0001310444 4483.77925 7349.11956
    7657 0.0001305995 4482.83224 7415.43119
    7840 0.000127551 4481.87804 7486.44489
    7800 0.0001282051 4480.91702 7563.3188
    7898 0.0001266143 4479.94869 7647.24335
    8015 0.0001247661 4478.97366 7739.49693
    8030 0.000124533 4477.99169 7841.31852
    8114 0.0001232438 4477.00302 7953.97919
    8264 0.0001210068 4476.00703 8078.62595
    8283 0.0001207292 4475.00435 8216.25199
    8511 0.000117495 4473.99484 8367.53665
    8668 0.0001153669 4472.97839 8532.86864
    8717 0.0001147184 4471.95511 8712.18358
    8867 0.0001127777 4470.92489 8904.87442
    8897 0.0001123974 4469.88821 9109.60603
    9035 0.0001106807 4468.84446 9324.34665
    9206 0.0001086248 4467.794 9546.19334
    9381 0.0001065984 4466.73673 9771.33233
    9721 0.0001028701 4465.67262 9995.00021
    9810 0.0001019368 4464.60181 10211.73857
    9942 0.0001005834 4463.5243 10415.54609
    10139 0.0000986291 4462.43996 10600.21967
    10140 0.0000986193 4461.34892 10759.90235
    10260 0.0000974659 4460.25117 10889.47734
    10543 0.0000948497 4459.14684 10985.10711
    10481 0.0000954107 4458.03568 11044.47337
    10603 0.0000943129 4456.91818 11066.81776
    10702 0.0000934405 4455.79373 11052.90332
    10714 0.0000933358 4454.66269 11004.58322
    10640 0.000093985 4453.52519 10924.4319
    10592 0.0000944109 4452.38087 10815.27298
    10559 0.0000947059 4451.2302 10680.05837
    10644 0.0000939496 4450.07282 10521.53425
    10490 0.0000953289 4448.90898 10342.37206
    10362 0.0000965065 4447.73831 10145.20245
    10157 0.0000984543 4446.56154 9932.88121
    9998 0.00010002 4445.37806 9708.37849
    9715 0.0001029336 4444.18823 9474.90055
    9495 0.0001053186 4442.99182 9235.79696
    9182 0.0001089087 4441.78895 8994.36503
    8981 0.0001113462 4440.57973 8753.7881
    8853 0.0001129561 4439.36404 8516.85603
    8659 0.0001154868 4438.14189 8285.93375
    8432 0.0001185958 4436.91302 8062.92875
    8211 0.0001217878 4435.6783 7849.27817
    7951 0.0001257703 4434.43711 7645.9265
    7835 0.0001276324 4433.18957 7453.44136
    7614 0.000131337 4431.93556 7272.10811
    7449 0.0001342462 4430.67546 7101.98374
    7271 0.0001375327 4429.40888 6942.93824
    7146 0.0001399384 4428.1362 6794.75944
    7060 0.0001416431 4426.85717 6657.2134
    6867 0.000145624 4425.57179 6530.08119
    6676 0.0001497903 4424.28031 6413.16037
    6622 0.0001510118 4422.98261 6306.31221
    6576 0.0001520681 4421.67855 6209.48049
    6484 0.0001542258 4420.36863 6122.64642
    6387 0.000156568 4419.05249 6045.8493
    6353 0.0001574059 4417.73 5979.12331
    6286 0.0001590837 4416.40152 5922.47706
    6242 0.0001602051 4415.06693 5875.88
    6261 0.0001597189 4413.72624 5839.21331
    6239 0.0001602821 4412.37993 5812.25288
    6102 0.0001638807 4411.02691 5794.65863
    6032 0.0001657825 4409.66814 5786.00813
    5902 0.0001694341 4408.3035 5785.7714
    5841 0.0001712036 4406.93276 5793.33332
    5907 0.0001692907 4405.55616 5808.00296
    5880 0.000170068 4404.1732 5829.00091
    5812 0.0001720578 4402.78487 5855.46138
    5757 0.0001737016 4401.39042 5886.4205
    5776 0.0001731302 4399.99011 5920.81532
    5932 0.0001685772 4398.58369 5957.48066
    5951 0.000168039 4397.17153 5995.18725
    5914 0.0001690903 4395.75362 6032.69232
    6052 0.0001652346 4394.32996 6068.78488
    6075 0.0001646091 4392.90069 6102.34771
    6066 0.0001648533 4391.46506 6132.4539
    6112 0.0001636126 4390.02417 6158.385
    6221 0.0001607459 4388.57729 6179.68284
    6255 0.0001598721 4387.12466 6196.13558
    6270 0.0001594896 4385.66653 6207.77128
    6307 0.000158554 4384.20278 6214.78889
    6376 0.0001568381 4382.73328 6217.53283
    6355 0.0001573564 4381.25815 6216.41796
    6227 0.000160591 4379.77727 6211.93481
    6322 0.0001581778 4378.2909 6204.58263
    6320 0.0001582278 4376.79914 6194.89747
    6410 0.0001560062 4375.30163 6183.43099
    6317 0.000158303 4373.79849 6170.79252
    6321 0.0001582028 4372.28985 6157.60898
    6336 0.0001578283 4370.77606 6144.55449
    6315 0.0001583531 4369.25653 6132.30755
    6388 0.0001565435 4367.73149 6121.56718
    6414 0.0001559089 4366.20132 6113.00152
    6267 0.000159566 4364.66563 6107.2444
    6250 0.00016 4363.12444 6104.86971
    6299 0.0001587554 4361.57822 6106.38165
    6138 0.0001629195 4360.02626 6112.20944
    6158 0.0001623904 4358.46891 6122.70371
    6150 0.0001626016 4356.90666 6138.13225
    6181 0.0001617861 4355.33878 6158.6535
    6212 0.0001609788 4353.76576 6184.36005
    6312 0.0001584284 4352.18784 6215.2277
    6310 0.0001584786 4350.60453 6251.12741
    6301 0.000158705 4349.01608 6291.77794
    6259 0.0001597699 4347.42212 6336.77866
    6473 0.0001544879 4345.82338 6385.55566
    6449 0.0001550628 4344.21925 6437.35976
    6435 0.0001554002 4342.61021 6491.26608
    6629 0.0001508523 4340.99604 6546.15602
    6623 0.000150989 4339.37684 6600.77949
    6769 0.0001477323 4337.75261 6653.76704
    7009 0.0001426737 4336.12312 6703.71099
    7120 0.0001404494 4334.48897 6749.22783
    7266 0.0001376273 4332.84967 6789.07822
    7455 0.0001341382 4331.2056 6822.2282
    7531 0.0001327845 4329.55649 6847.93442
    7538 0.0001326612 4327.90261 6865.776
    7707 0.0001297522 4326.24382 6875.67047
    7812 0.0001280082 4324.57988 6877.81422
    7994 0.0001250938 4322.91152 6872.63474
    8186 0.0001221598 4321.23839 6860.71818
    8021 0.0001246727 4319.55973 6842.71614
    7856 0.0001272912 4317.87715 6819.29136
    7812 0.0001280082 4316.18954 6791.08339
    7755 0.0001289491 4314.49751 6758.72191
    7698 0.0001299039 4312.80033 6722.79035
    7521 0.000132961 4311.09861 6683.87228
    7385 0.0001354096 4309.39248 6642.55482
    7270 0.0001375516 4307.68155 6599.43527
    7153 0.0001398015 4305.96621 6555.13115
    6974 0.0001433897 4304.24596 6510.23651
    7086 0.0001411233 4302.52153 6465.3426
    6889 0.0001451589 4300.79219 6420.98893
    6668 0.00014997 4299.05844 6377.69284
    6580 0.0001519757 4297.32038 6335.90674
    6506 0.0001537043 4295.57803 6296.04727
    6269 0.0001595151 4293.83125 6258.46181
    6063 0.0001649349 4292.07993 6223.46287
    6055 0.0001651528 4290.32394 6191.28644
    5791 0.0001726817 4288.56402 6162.11562
    5837 0.0001713209 4286.79955 6136.03955
    5851 0.000170911 4285.03079 6113.07345
    5776 0.0001731302 4283.25784 6093.15148
    5600 0.0001785714 4281.48034 6076.11083
    5555 0.000180018 4279.69892 6061.70561
    5525 0.0001809955 4277.91306 6049.60685
    5531 0.0001807991 4276.12327 6039.41349
    5449 0.0001835199 4274.3293 6030.64653
    5483 0.0001823819 4272.53127 6022.77733
    5538 0.0001805706 4270.72894 6015.21578
    5542 0.0001804403 4268.92266 6007.36068
    5578 0.0001792757 4267.11209 5998.60392
    5655 0.0001768347 4265.2977 5988.3783
    5671 0.0001763357 4263.47936 5976.16878
    5795 0.0001725626 4261.65685 5961.56045
    5723 0.0001747335 4259.83027 5944.24265
    5776 0.0001731302 4258 5924.03113
    5729 0.0001745505 4256.16579 5900.85205
    5681 0.0001760253 4254.32788 5874.73781
    5543 0.0001804077 4252.48567 5845.7972
    5557 0.0001799532 4250.63988 5814.20298
    5588 0.0001789549 4248.79027 5780.17358
    5668 0.0001764291 4246.93709 5743.94562
    5653 0.0001768972 4245.07972 5705.77733
    5650 0.0001769912 4243.21878 5665.94143
    5569 0.0001795655 4241.35413 5624.7226
    5477 0.0001825817 4239.48591 5582.42756
    5468 0.0001828822 4237.61399 5539.37716
    5262 0.0001900418 4235.73813 5495.90185
    5270 0.0001897533 4233.85894 5452.34174
    5283 0.0001892864 4231.97628 5409.03812
    5256 0.0001902588 4230.09005 5366.32316
    5181 0.0001930129 4228.2 5324.50223
    5151 0.0001941371 4226.30662 5283.85476
    5031 0.0001987676 4224.40989 5244.62835
    5066 0.0001973944 4222.50959 5207.02214
    4982 0.0002007226 4220.60571 5171.20419
    4883 0.0002047921 4218.6985 5137.29299
    4805 0.0002081165 4216.78807 5105.37668
    4805 0.0002081165 4214.87418 5075.50168
    4814 0.0002077275 4212.95683 5047.69414
    4800 0.0002083333 4211.03639 5021.95057
    4749 0.0002105706 4209.11273 4998.24555
    4772 0.0002095557 4207.18574 4976.54228
    4746 0.0002107038 4205.25553 4956.79098
    4621 0.0002164034 4203.32198 4938.92638
    4658 0.0002146844 4201.38546 4922.87531
    4631 0.0002159361 4199.4456 4908.55243
    4618 0.000216544 4197.50276 4895.8641
    4641 0.0002154708 4195.55659 4884.70067
    4655 0.0002148228 4193.60769 4874.93807
    4663 0.0002144542 4191.65569 4866.43372
    4645 0.0002152853 4189.70048 4859.02525
    4732 0.0002113271 4187.74229 4852.53182
    4766 0.0002098196 4185.78124 4846.7504
    4684 0.0002134927 4183.8171 4841.4584
    4673 0.0002139953 4181.85047 4836.42257
    4558 0.0002193945 4179.88074 4831.40585
    4639 0.0002155637 4177.9078 4826.17618
    4636 0.0002157032 4175.93236 4820.51777
    4609 0.0002169668 4173.95407 4814.24765
    4556 0.0002194908 4171.97281 4807.22234
    4463 0.0002240645 4169.98905 4799.34426
    4606 0.0002171081 4168.00232 4790.56057
    4494 0.0002225189 4166.01309 4780.8661
    4466 0.000223914 4164.02126 4770.28933
    4557 0.0002194426 4162.02644 4758.88298
    4594 0.0002176752 4160.02938 4746.71373
    4505 0.0002219756 4158.02946 4733.85723
    4451 0.0002246686 4156.02705 4720.386
    4384 0.0002281022 4154.02215 4706.3728
    4497 0.0002223705 4152.01439 4691.88644
    4386 0.0002279982 4150.00451 4677.00313
    4460 0.0002242152 4147.99213 4661.79817
    4505 0.0002219756 4145.97701 4646.35604
    4473 0.0002235636 4143.95965 4630.76629
    4533 0.0002206045 4141.93991 4615.12701
    4487 0.0002228661 4139.91805 4599.53461
    4494 0.0002225189 4137.89345 4584.08362
    4543 0.0002201189 4135.8666 4568.86193
    4545 0.000220022 4133.83762 4553.94829
    4528 0.0002208481 4131.80633 4539.40969
    4537 0.00022041 4129.77254 4525.29734
    4589 0.0002179124 4127.73723 4511.65075
    4491 0.0002226676 4125.699 4498.49481
    4389 0.0002278423 4123.65901 4485.84607
    4368 0.0002289377 4121.61694 4473.70819
    4391 0.0002277386 4119.57226 4462.07746
    4344 0.0002302026 4117.52594 4450.94425
    4410 0.0002267574 4115.4776 4440.29597
    4337 0.0002305741 4113.42707 4430.11344
    4337 0.0002305741 4111.37466 4420.37732
    4379 0.0002283626 4109.31993 4411.06498
    4368 0.0002289377 4107.26368 4402.15699
    4314 0.0002318034 4105.20535 4393.62988
    4327 0.000231107 4103.14508 4385.46241
    4306 0.0002322341 4101.08273 4377.63314
    4333 0.000230787 4099.01886 4370.12282
    4290 0.0002331002 4096.9531 4362.91225
    4253 0.0002351281 4094.88557 4355.98335
    4227 0.0002365744 4092.81603 4349.31865
    4267 0.0002343567 4090.7449 4342.90293
    4218 0.0002370792 4088.67225 4336.72179
    4278 0.0002337541 4086.59776 4330.76097
    4273 0.0002340276 4084.52175 4325.00816
    4185 0.0002389486 4082.44367 4319.4507
    4192 0.0002385496 4080.36443 4314.07951
    4316 0.000231696 4078.28347 4308.88358
    4308 0.0002321263 4076.20062 4303.85378
    4221 0.0002369107 4074.11655 4298.98222
    4243 0.0002356823 4072.0309 4294.26126
    4216 0.0002371917 4069.94402 4289.68419
    4212 0.0002374169 4067.85536 4285.24415
    4301 0.0002325041 4065.76524 4280.93558
    4230 0.0002364066 4063.6739 4276.7537
    4266 0.0002344116 4061.58115 4272.6938
    4285 0.0002333722 4059.48711 4268.75165
    4299 0.0002326122 4057.3913 4264.92313
    4323 0.0002313208 4055.29463 4261.20596
    4346 0.0002300966 4053.19668 4257.59697
    4329 0.0002310002 4051.0975 4254.09375
    4288 0.000233209 4048.9966 4250.69366
    4345 0.0002301496 4046.89497 4247.39614
    4346 0.0002300966 4044.79217 4244.19941
    4314 0.0002318034 4042.68802 4241.10242
    4344 0.0002302026 4040.58296 4238.10478
    4413 0.0002266032 4038.47648 4235.20557
    4471 0.0002236636 4036.36907 4232.4055
    4350 0.0002298851 4034.26075 4229.70454
    4378 0.0002284148 4032.15114 4227.10293
    4431 0.0002256827 4030.04066 4224.60154
    4507 0.0002218771 4027.92932 4222.20133
    4477 0.0002233639 4025.817 4219.90303
    4571 0.0002187705 4023.70381 4217.7079
    4646 0.0002152389 4021.58933 4215.61622
    4687 0.0002133561 4019.47423 4213.62962
    4792 0.0002086811 4017.35845 4211.74863
    4820 0.0002074689 4015.24169 4209.97324
    4828 0.0002071251 4013.12418 4208.30322
    4940 0.0002024291 4011.00562 4206.73749
    4958 0.0002016942 4008.88669 4205.27523
    4966 0.0002013693 4006.76689 4203.91341
    4863 0.0002056344 4004.64622 4202.6487
    4906 0.000203832 4002.52511 4201.47777
    4871 0.0002052967 4000.40326 4200.39594
    4886 0.0002046664 3998.28085 4199.39911
    4914 0.0002035002 3996.15794 4198.48291
    4854 0.0002060157 3994.03403 4197.64404
    4820 0.0002074689 3991.90981 4196.88193
    4847 0.0002063132 3989.78521 4196.19742
    4768 0.0002097315 3987.65974 4195.59382
    4721 0.0002118195 3985.53438 4195.07836
    4648 0.0002151463 3983.40808 4194.65997
    4632 0.0002158895 3981.28141 4194.3515
    4559 0.0002193463 3979.15453 4194.16803
    4530 0.0002207506 3977.02704 4194.12512
    4529 0.0002207993 3974.89921 4194.24139
    4516 0.0002214349 3972.77119 4194.53632
    4400 0.0002272727 3970.64291 4195.03019
    4381 0.0002282584 3968.51431 4195.7433
    4366 0.0002290426 3966.3852 4196.69864
    4379 0.0002283626 3964.25614 4197.92097
    4239 0.0002359047 3962.12675 4199.43614
    4259 0.0002347969 3959.99704 4201.27027
    4279 0.0002336995 3957.86731 4203.4539
    4264 0.0002345216 3955.73756 4206.01753
    4249 0.0002353495 3953.60767 4208.99194
    4202 0.0002379819 3951.47776 4212.40837
    4192 0.0002385496 3949.34728 4216.29342
    4236 0.0002360718 3947.21703 4220.67365
    4234 0.0002361833 3945.08693 4225.56712
    4161 0.0002403268 3942.9567 4230.98344
    4138 0.0002416626 3940.82663 4236.91658
    4140 0.0002415459 3938.69635 4243.34651
    4122 0.0002426007 3936.56629 4250.23193
    4136 0.0002417795 3934.43646 4257.50671
    4152 0.0002408478 3932.30636 4265.07381
    4111 0.0002432498 3930.17661 4272.81306
    4191 0.0002386065 3928.04714 4280.57581
    4168 0.0002399232 3925.91794 4288.19085
    4088 0.0002446184 3923.78879 4295.46943
    4156 0.000240616 3921.65961 4302.22025
    4163 0.0002402114 3919.53114 4308.25724
    4096 0.0002441406 3917.40271 4313.40727
    4143 0.000241371 3915.27474 4317.52256
    4118 0.0002428363 3913.14675 4320.48438
    4090 0.0002444988 3911.0194 4322.20419
    4115 0.0002430134 3908.89239 4322.61728
    4139 0.0002416043 3906.76585 4321.67795
    4106 0.000243546 3904.63928 4319.35149
    4118 0.0002428363 3902.51372 4315.6054
    4113 0.0002431315 3900.38837 4310.40351
    4071 0.0002456399 3898.26349 4303.70421
    4086 0.0002447381 3896.13931 4295.47393
    4049 0.0002469746 3894.01523 4285.68461
    4114 0.0002430724 3891.89203 4274.33313
    4167 0.0002399808 3889.76936 4261.44933
    4105 0.0002436054 3887.64714 4247.11579
    4016 0.000249004 3885.52569 4231.46634
    4017 0.000248942 3883.40488 4214.6937
    4150 0.0002409639 3881.28484 4197.04744
    4121 0.0002426595 3879.16537 4178.82791
    4082 0.000244978 3877.04642 4160.37663
    4033 0.0002479544 3874.92836 4142.05724
    4112 0.0002431907 3872.811 4124.24572
    4044 0.0002472799 3870.69459 4107.31849
    4014 0.0002491281 3868.57857 4091.62809
    4024 0.0002485089 3866.46368 4077.50111
    4061 0.0002462448 3864.34961 4065.21897
    4047 0.0002470966 3862.23648 4055.01521
    4038 0.0002476474 3860.12381 4047.06697
    4103 0.0002437241 3858.01233 4041.49542
    4027 0.0002483238 3855.90185 4038.36258
    4047 0.0002470966 3853.79232 4037.68047
    4058 0.0002464268 3851.68366 4039.41017
    4074 0.000245459 3849.57577 4043.47517
    4146 0.0002411963 3847.46924 4049.76211
    4036 0.0002477701 3845.36353 4058.13019
    4090 0.0002444988 3843.25858 4068.40485
    4063 0.0002461236 3841.15543 4080.39423
    4076 0.0002453386 3839.05273 4093.87666
    4078 0.0002452182 3836.9514 4108.61191
    4122 0.0002426007 3834.85119 4124.33075
    4154 0.0002407318 3832.75192 4140.75368
    4118 0.0002428363 3830.65401 4157.58691
    4158 0.0002405002 3828.55735 4174.53578
    4039 0.000247586 3826.46193 4191.31743
    4052 0.0002467917 3824.36758 4207.66458
    4082 0.000244978 3822.27441 4223.34309
    4092 0.0002443793 3820.1826 4238.15943
    4113 0.0002431315 3818.09215 4251.96443
    4153 0.0002407898 3816.00271 4264.65364
    4110 0.000243309 3813.91524 4276.16603
    4167 0.0002399808 3811.82846 4286.48076
    4159 0.0002404424 3809.74329 4295.61149
    4139 0.0002416043 3807.65954 4303.59834
    4143 0.000241371 3805.57697 4310.49656
    4079 0.0002451581 3803.49601 4316.38109
    4045 0.0002472188 3801.41653 4321.33466
    4081 0.000245038 3799.33854 4325.44574
    4026 0.0002483855 3797.26215 4328.81341
    4115 0.0002430134 3795.18695 4331.53606
    4103 0.0002437241 3793.11322 4333.71802
    4077 0.0002452784 3791.0414 4335.46762
    4082 0.000244978 3788.97058 4336.89269
    4131 0.0002420721 3786.90185 4338.10096
    4154 0.0002407318 3784.83461 4339.19617
    4146 0.0002411963 3782.76902 4340.28007
    4096 0.0002441406 3780.70504 4341.44944
    4117 0.0002428953 3778.64242 4342.79405
    4164 0.0002401537 3776.58171 4344.39892
    4165 0.000240096 3774.52278 4346.34478
    4195 0.000238379 3772.46527 4348.71088
    4262 0.0002346316 3770.40992 4351.57209
    4260 0.0002347418 3768.35598 4355.00338
    4237 0.000236016 3766.30388 4359.0773
    4253 0.0002351281 3764.25357 4363.87112
    4345 0.0002301496 3762.20486 4369.45578
    4292 0.0002329916 3760.15836 4375.90435
    4368 0.0002289377 3758.11334 4383.28323
    4347 0.0002300437 3756.07034 4391.65942
    4468 0.0002238138 3754.02925 4401.09423
    4489 0.0002227668 3751.98976 4411.64139
    4562 0.0002192021 3749.95236 4423.34805
    4621 0.0002164034 3747.91704 4436.2553
    4627 0.0002161228 3745.88326 4450.39521
    4662 0.0002145002 3743.85174 4465.78884
    4705 0.0002125399 3741.82213 4482.4432
    4735 0.0002111932 3739.79449 4500.35379
    4863 0.0002056344 3737.76898 4519.50341
    4829 0.0002070822 3735.7452 4539.84781
    4891 0.0002044572 3733.72369 4561.33529
    4993 0.0002002804 3731.70419 4583.88468
    5089 0.0001965023 3729.68679 4607.40605
    5116 0.0001954652 3727.67152 4631.78495
    5152 0.0001940994 3725.65816 4656.90299
    5089 0.0001965023 3723.64688 4682.62333
    5158 0.0001938736 3721.63804 4708.81372
    5256 0.0001902588 3719.63099 4735.33845
    5353 0.0001868111 3717.62662 4762.06905
    5314 0.0001881822 3715.62397 4788.87634
    5309 0.0001883594 3713.62371 4815.64513
    5291 0.0001890002 3711.62565 4842.26666
    5382 0.0001858045 3709.62955 4868.63129
    5500 0.0001818182 3707.63602 4894.6214
    5551 0.0001801477 3705.64487 4920.1138
    5410 0.0001848429 3703.65544 4944.96413
    5553 0.0001800828 3701.66876 4969.0005
    5587 0.0001789869 3699.6844 4992.01114
    5702 0.0001753771 3697.70242 5013.76433
    5631 0.0001775884 3695.72265 5033.97539
    5625 0.0001777778 3693.74495 5052.33027
    5681 0.0001760253 3691.76994 5068.49937
    5714 0.0001750088 3689.79719 5082.14748
    5736 0.0001743375 3687.82707 5092.94989
    5744 0.0001740947 3685.85921 5100.61759
    5742 0.0001741553 3683.89361 5104.91416
    5803 0.0001723247 3681.93057 5105.6719
    5641 0.0001772735 3679.97016 5102.80631
    5596 0.0001786991 3678.01213 5096.31749
    5592 0.0001788269 3676.0566 5086.28154
    5520 0.0001811594 3674.10333 5072.84999
    5550 0.0001801802 3672.1528 5056.22625
    5433 0.0001840604 3670.20484 5036.65005
    5440 0.0001838235 3668.25913 5014.37857
    5333 0.0001875117 3666.31623 4989.67223
    5383 0.00018577 3664.3759 4962.79462
    5281 0.0001893581 3662.438 4933.9884
    5211 0.0001919017 3660.50278 4903.48592
    5141 0.0001945147 3658.57025 4871.51099
    5160 0.0001937984 3656.6404 4838.29202
    5129 0.0001949698 3654.71311 4804.0475
    5010 0.0001996008 3652.78826 4769.00301
    5004 0.0001998401 3650.86627 4733.38993
    4935 0.0002026342 3648.94709 4697.44909
    4858 0.000205846 3647.03046 4661.41354
    4826 0.0002072109 3645.11658 4625.51258
    4847 0.0002063132 3643.20519 4589.96671
    4729 0.0002114612 3641.29673 4554.98287
    4741 0.000210926 3639.39107 4520.7414
    4678 0.0002137666 3637.48815 4487.39727
    4700 0.000212766 3635.58803 4455.08679
    4638 0.0002156102 3633.69035 4423.91029
    4717 0.0002119992 3631.79583 4393.95277
    4615 0.0002166847 3629.90399 4365.26594
    4589 0.0002179124 3628.01483 4337.88755
    4501 0.0002221729 3626.12865 4311.83149
    4438 0.0002253267 3624.2454 4287.10198
    4395 0.0002275313 3622.36469 4263.68521
    4370 0.000228833 3620.4874 4241.55909
    4372 0.0002287283 3618.61248 4220.69595
    4352 0.0002297794 3616.74066 4201.06328
    4340 0.0002304147 3614.8717 4182.62276
    4236 0.0002360718 3613.00541 4165.33342
    4265 0.0002344666 3611.14272 4149.15953
    4245 0.0002355713 3609.28233 4134.05843
    4259 0.0002347969 3607.42511 4119.99505
    4235 0.0002361275 3605.57087 4106.93147
    4283 0.0002334812 3603.7193 4094.83525
    4198 0.0002382087 3601.87107 4083.67375
    4149 0.0002410219 3600.02576 4073.41977
    4151 0.0002409058 3598.18349 4064.04605
    4184 0.0002390057 3596.3442 4055.53058
    4156 0.000240616 3594.50765 4047.85182
    4126 0.0002423655 3592.67443 4040.99402
    4084 0.000244858 3590.84431 4034.94164
    3996 0.0002502503 3589.01687 4029.6825
    4031 0.0002480774 3587.19274 4025.20754
    3968 0.0002520161 3585.37179 4021.50995
    3993 0.0002504383 3583.55389 4018.58493
    3992 0.000250501 3581.73911 4016.42757
    4020 0.0002487562 3579.92709 4015.03687
    4025 0.0002484472 3578.11848 4014.4121
    3984 0.000251004 3576.31305 4014.55241
    3991 0.0002505638 3574.51069 4015.45361
    3969 0.0002519526 3572.71151 4017.11398
    4102 0.0002437835 3570.91528 4019.52543
    4007 0.0002495633 3569.12235 4022.67725
    4053 0.0002467308 3567.33265 4026.55216
    4071 0.0002456399 3565.54616 4031.12282
    4115 0.0002430134 3563.76261 4036.35377
    4072 0.0002455796 3561.9824 4042.1963
    4057 0.0002464876 3560.2055 4048.58874
    4032 0.0002480159 3558.43175 4055.44922
    4061 0.0002462448 3556.661 4062.683
    4074 0.000245459 3554.8938 4070.17541
    4044 0.0002472799 3553.12976 4077.79635
    4027 0.0002483238 3551.3688 4085.39816
    3968 0.0002520161 3549.61131 4092.8276
    3958 0.0002526529 3547.85706 4099.92337
    4013 0.0002491901 3546.10611 4106.52924
    4017 0.000248942 3544.35847 4112.49739
    4012 0.0002492522 3542.61386 4117.70063
    3973 0.000251699 3540.87277 4122.03779
    3918 0.0002552323 3539.13507 4125.43546
    3867 0.0002585984 3537.40064 4127.85363
    3894 0.0002568053 3535.66958 4129.28484
    3856 0.0002593361 3533.94154 4129.74738
    4004 0.0002497502 3532.21708 4129.27915
    3895 0.0002567394 3530.49602 4127.93147
    3886 0.000257334 3528.77832 4125.76345
    3845 0.000260078 3527.06401 4122.83126
    3887 0.0002572678 3525.35278 4119.18333
    3847 0.0002599428 3523.64492 4114.86282
    3829 0.0002611648 3521.94088 4109.90775
    3839 0.0002604845 3520.2398 4104.34787
    3804 0.0002628812 3518.54251 4098.21262
    3788 0.0002639916 3516.84843 4091.5358
    3912 0.0002556237 3515.15759 4084.36244
    3902 0.0002562788 3513.47044 4076.74924
    3848 0.0002598753 3511.78668 4068.76827
    3787 0.0002640613 3510.10644 4060.51237
    3845 0.000260078 3508.42943 4052.09052
    3807 0.000262674 3506.75587 4043.6328
    3853 0.000259538 3505.08579 4035.27894
    3859 0.0002591345 3503.41931 4027.1785
    3881 0.0002576656 3501.75631 4019.48146
    3873 0.0002581978 3500.09673 4012.33227
    3851 0.0002596728 3498.44033 4005.85858
    3847 0.0002599428 3496.78777 4000.16554
    3913 0.0002555584 3495.13863 3995.32761
    3981 0.0002511932 3493.49278 3991.38538
    3879 0.0002577984 3491.85096 3988.34253
    3880 0.000257732 3490.21206 3986.16723
    3904 0.0002561475 3488.57674 3984.79591
    3916 0.0002553626 3486.94541 3984.14281
    3885 0.0002574003 3485.31707 3984.10633
    3827 0.0002613013 3483.69264 3984.57982
    3908 0.0002558854 3482.07167 3985.45615
    3893 0.0002568713 3480.45398 3986.64052
    3889 0.0002571355 3478.84024 3988.05252
    3895 0.0002567394 3477.22974 3989.62502
    3892 0.0002569373 3475.62295 3991.30496
    3848 0.0002598753 3474.01967 3993.05015
    3805 0.0002628121 3472.41977 3994.8258
    3848 0.0002598753 3470.82393 3996.59735
    3844 0.0002601457 3469.23113 3998.32603
    3825 0.0002614379 3467.64223 3999.97001
    3862 0.0002589332 3466.05687 4001.48384
    3798 0.0002632965 3464.47482 4002.81826
    3748 0.000266809 3462.89695 4003.92879
    3759 0.0002660282 3461.32213 4004.7729
    3865 0.0002587322 3459.75093 4005.32447
    3866 0.0002586653 3458.18374 4005.57167
    3854 0.0002594707 3456.61982 4005.51899
    3815 0.0002621232 3455.05955 4005.19198
    3808 0.000262605 3453.50306 4004.62933
    3807 0.000262674 3451.94994 4003.88556
    3811 0.0002623983 3450.40066 4003.02336
    3757 0.0002661698 3448.85497 4002.11356
    3793 0.0002636436 3447.31294 4001.22266
    3765 0.0002656042 3445.77452 4000.41903
    3809 0.0002625361 3444.23954 3999.76291
    3758 0.000266099 3442.70852 3999.31352
    3691 0.0002709293 3441.18103 3999.1143
    3780 0.0002645503 3439.65728 3999.20677
    3815 0.0002621232 3438.13703 3999.621
    3773 0.0002650411 3436.6203 4000.38081
    3755 0.0002663116 3435.10741 4001.49759
    3736 0.000267666 3433.59823 4002.97385
    3715 0.000269179 3432.09249 4004.80124
    3772 0.0002651113 3430.59088 4006.95853
    3804 0.0002628812 3429.09243 4009.41425
    3753 0.0002664535 3427.59763 4012.12242
    3720 0.0002688172 3426.10703 4015.02899
    3748 0.000266809 3424.61964 4018.06754
    3682 0.0002715915 3423.13615 4021.17253
    3757 0.0002661698 3421.65634 4024.26947
    3747 0.0002668802 3420.17999 4027.29091
    3722 0.0002686728 3418.70756 4030.17294
    3739 0.0002674512 3417.23883 4032.86599
    3776 0.0002648305 3415.77373 4035.32964
    3766 0.0002655337 3414.31241 4037.54223
    3717 0.0002690342 3412.85454 4039.49547
    3743 0.0002671654 3411.40052 4041.19808
    3762 0.0002658161 3409.95023 4042.66951
    3861 0.0002590003 3408.50365 4043.94029
    3793 0.0002636436 3407.06087 4045.04574
    3790 0.0002638522 3405.62136 4046.02215
    3762 0.0002658161 3404.1859 4046.90775
    3799 0.0002632272 3402.75414 4047.73682
    3825 0.0002614379 3401.32589 4048.53918
    3859 0.0002591345 3399.90178 4049.33966
    3787 0.0002640613 3398.48092 4050.15946
    3736 0.000267666 3397.06372 4051.01886
    3709 0.0002696145 3395.65075 4051.93683
    3746 0.0002669514 3394.24099 4052.93042
    3777 0.0002647604 3392.83515 4054.02166
    3791 0.0002637826 3391.43309 4055.23235
    3788 0.0002639916 3390.03459 4056.58868
    3840 0.0002604167 3388.63991 4058.11546
    3745 0.0002670227 3387.24896 4059.8393
    3785 0.0002642008 3385.86178 4061.78347
    3839 0.0002604845 3384.4782 4063.96628
    3912 0.0002556237 3383.09829 4066.39739
    3895 0.0002567394 3381.72223 4069.07865
    3876 0.0002579979 3380.34987 4071.99658
    3729 0.0002681684 3378.98124 4075.12466
    3777 0.0002647604 3377.61627 4078.42348
    3878 0.0002578649 3376.25495 4081.836
    3773 0.0002650411 3374.89747 4085.29254
    3812 0.0002623295 3373.54372 4088.70673
    3780 0.0002645503 3372.19355 4091.98784
    3778 0.0002646903 3370.8475 4095.03387
    3756 0.0002662407 3369.50463 4097.73868
    3794 0.0002635741 3368.16557 4099.99407
    3817 0.0002619859 3366.83061 4101.70088
    3855 0.0002594034 3365.49904 4102.75804
    3896 0.0002566735 3364.17135 4103.07773
    3883 0.0002575328 3362.84735 4102.57248
    3916 0.0002553626 3361.52689 4101.17202
    3841 0.0002603489 3360.2105 4098.80479
    3875 0.0002580645 3358.89752 4095.40731
    3857 0.0002592689 3357.58839 4090.91489
    3900 0.0002564103 3356.28295 4085.2699
    3917 0.0002552974 3354.98109 4078.41909
    3904 0.0002561475 3353.68328 4070.31254
    3929 0.0002545177 3352.38892 4060.90921
    3939 0.0002538715 3351.09831 4050.19008
    3883 0.0002575328 3349.81146 4038.16107
    3950 0.0002531646 3348.52817 4024.85323
    3980 0.0002512563 3347.24879 4010.33831
    3928 0.0002545825 3345.97301 3994.72913
    3954 0.0002529084 3344.70083 3978.18577
    3941 0.0002537427 3343.43265 3960.90763
    3986 0.0002508781 3342.16794 3943.13472
    3968 0.0002520161 3340.90701 3925.14269
    4107 0.0002434867 3339.6498 3907.24328
    3998 0.0002501251 3338.39615 3889.75978
    4116 0.0002429543 3337.14635 3873.02766
    4105 0.0002436054 3335.90021 3857.38556
    4049 0.0002469746 3334.65784 3843.16513
    4129 0.0002421894 3333.41908 3830.67944
    4173 0.0002396358 3332.18387 3820.21455
    4154 0.0002407318 3330.95254 3812.02484
    4161 0.0002403268 3329.72489 3806.32893
    4176 0.0002394636 3328.50072 3803.29964
    4095 0.0002442002 3327.2806 3803.0614
    4216 0.0002371917 3326.0638 3805.6934
    4299 0.0002326122 3324.85086 3811.23299
    4356 0.0002295684 3323.64162 3819.66565
    4332 0.0002308403 3322.43584 3830.94013
    4325 0.0002312139 3321.23396 3844.963
    4426 0.0002259376 3320.03567 3861.61044
    4423 0.0002260909 3318.84095 3880.7269
    4445 0.0002249719 3317.65015 3902.13293
    4469 0.0002237637 3316.46278 3925.62224
    4508 0.0002218279 3315.27917 3950.97481
    4450 0.0002247191 3314.09921 3977.96269
    4601 0.0002173441 3312.92276 4006.34328
    4606 0.0002171081 3311.7501 4035.88179
    4580 0.0002183406 3310.58114 4066.34736
[truncated: 144,370 more chars]
